# Supplementary material for: Rein Tension in Transitions and Halts during Equestrian Dressage Training
Source: Animals (Basel). 2019 Sep 23;9(10):712. doi: 10.3390/ani9100712 (PMC6827353; doi:10.3390/ani9100712)
Supplement: Supplementary file 1 [file animals-09-00712-s001.zip]

Archive with 8 entries (8 files):
- Figure S3.pdf
- SchemeS1.pdf
- Supplement1_r1h3_r4h2_r7h3.pdf
- Supplement2_r1h2_r4h3_r7h3.pdf
- Table S2.pdf
- Table S4.pdf
- TableS1_dataAppendix190613.xlsx
- TableS3.xlsx
