# Supplementary material for: Rein Tension in Transitions and Halts during Equestrian Dressage Training
Source: Animals (Basel). 2019 Sep 23;9(10):712. doi: 10.3390/ani9100712 (PMC6827353; doi:10.3390/ani9100712)
Supplement: Supplementary file 1 [file animals-09-00712-s001.zip › TableS1_dataAppendix190613.xlsx]

## Sheet: explain
	190710	Agneta Egenvall	190728
	Each of sheets moda,modb,modc,modd- includes the dataset and the model SAS output (for modb,c and d)- from left to right
	In sheet moda there are multiple models and datasets, which is not the case for the other mod-sheets
	For some sheets there are also tables (no table legends), from the ms to aid in the orientation (tables as of 190710)
	Below explanations of the variable names in the study		more explanation see manuscript
	variable acronyme	description
model A	Rider	rider
	len	duration of transition
	romnose1sbef	range of motion of nose angle during 1 sek before the transition
	proc_sess	proportion of the session where the transition occurred
	trans	transition type (combined with category)
	medianL_	median rein tension in left rein
	medianR_	median rein tension in right rein
	medianRTbef	median left right combined rein tension during 1 sek before the transition
	logmedian	average of logarithm of median left and right rein median tension
	hoorse	horse number
	logmedianR	logarithm of right rein median tension
model b	Rider	rider number
	horse1	horse number
	trans	see above
	logmedian	logarithm of median rein tension
	ID	ID for each transition
	med	median rein tension
	status	stage of transition
	rein	left or right
	s25med	0.25 root median rein tension
model c	ID	see above
	med	see above
	status	see above
	rein	see above
	s25med	see above
model d	Rider	see above
	horse1	see above
	trans	see above
	ID	see above
	rein	see above
	dif	difference between median rein tension before and gait-specific rein tension during session
	difrecc	negative inverse of dif

## Sheet: sas-code
			variables put in /* xxx*/ are reduced away during the process						some explanations
models a	exploratory models		proc mixed data='dataset';							either dataset
	transitions		class rider horse trans ;
			model logmedianR= medianRTbef medianRTbef*medianRTbef / s ;							or logmedian if n=427
			random rider horse(rider);
			run;
			proc mixed data='dataset';
			class rider horse trans ;
			model logmedianR= len / s ;
			random rider horse(rider);
			run;
			proc mixed data='dataset';
			class rider horse trans ;
			model logmedianR=
			trans / s ;
			random rider horse(rider);
			lsmeans trans/pdiff;
			run;
			proc mixed data='dataset';
			class rider horse trans ;
			model logmedianR= ROMnosebef1 / s ;
			random rider horse(rider);
			run;
			proc mixed data='dataset';
			class rider horse trans ;
			model logmedianR= proc_sess / s ;
			random rider horse(rider);
			run;
mod b	transition stage	working	proc mixed data=all;class rider horse trans gait_bef gait_aft g_bef g_aft status rein id;
	model	and	model s25med=trans status rein trans*status status*rein /*trans*rein 4 NOT CONSIDERED*/ /*trans*status*rein 3 NOT CONSIDERED*// s ;						fixed effects interactions tested first
		reduced	random id rider horse(rider) /*rein*horse 2*/ horse*trans /*status*trans 1*/;						random effect interactions tested secondly
			lsmeans trans*status status*rein /pdiff;run;						first one reduced with a 1, etc
									BL =borderline
mod c	final model	working	proc mixed data=all;
	halts	and	where halt='halt from walk' or halt='halt from trot';
		reduced	class rider horse halt status rein id halt1;
			model s25med=halt status /*rein 5*/ /*halt*status 3*/ /*status*rein 2*/ /*halt*rein 4BL*/ /*halt*status*rein 1 NOT CONSIDERED*/ / s ;
			random id rider horse(rider) /*status*horse*/ /*horse*halt1*/ ;
			lsmeans halt status /pdiff;run;
mod d	transitions	reduced	proc mixed data=to;class horse rider trans rein id;model difrecc=trans /s;
	difference from median		random id horse horse(rider) ;
	gait-specific		lsmeans trans /pdiff;run;

## Sheet: moda
	dataset with 496 observations												dataset with 427 observations
	Obs	Rider	len	romnose1sbef	proc_sess	trans	medianR_	medianRTbef	logmedianR	hoorse			Obs	Rider	len	romnose1sbef	proc_sess	trans	medianL_	medianR_	medianRTbef	logmedian	hoorse
	1	1	91	33.9496	71.5848	walk-canter-type1	2.111	6.068	0.74724	1			1	1	91	33.9496	71.5848	walk-canter-type1	10.196	2.111	6.068	1.81703	1
	2	1	86	39.6975	73.861	canter-trot-type1	13.792	12.58	2.62411	1			2	1	86	39.6975	73.861	canter-trot-type1	14.799	13.792	12.58	2.65995	1
	3	1	55	26.6668	73.9103	trot-walk-type1	9.012	13.324	2.19858	1			3	1	55	26.6668	73.9103	trot-walk-type1	9.534	9.012	13.324	2.22712	1
	4	1	75	55.9526	79.8158	walk-canter-type1	3.054	3.499	1.11644	1			4	1	75	55.9526	79.8158	walk-canter-type1	3.41	3.054	3.499	1.17309	1
	5	1	40	22.28	82.3987	canter-trot-type1	11.005	14.662	2.39836	1			5	1	40	22.28	82.3987	canter-trot-type1	4.064	11.005	14.662	2.01948	1
	6	1	117	30.1339	89.4281	walk-canter-type1	5.783	8.255	1.75488	1			6	1	117	30.1339	89.4281	walk-canter-type1	9.754	5.783	8.255	2.05003	1
	7	1	96	32.9331	92.2125	canter-trot-type1	16.598	15.427	2.80929	1			7	1	96	32.9331	92.2125	canter-trot-type1	18.505	16.598	15.427	2.86515	1
	8	1	55	26.2883	92.2459	trot-walk-type1	14.182	16.311	2.652	1			8	1	55	26.2883	92.2459	trot-walk-type1	16.084	14.182	16.311	2.7169	1
	9	1	81	37.4643	94.5431	walk-canter-type1	7.283	5.622	1.98548	1			9	1	81	37.4643	94.5431	walk-canter-type1	1.771	7.283	5.622	1.51001	1
	10	1	81	29.8388	96.7486	canter-trot-type1	8.888	10.155	2.18474	1			10	1	81	29.8388	96.7486	canter-trot-type1	8.796	8.888	10.155	2.17955	1
	11	1	65	13.8873	97.1811	trot-walk-type1	11.914	10.072	2.4777	1			11	1	65	13.8873	97.1811	trot-walk-type1	5.666	11.914	10.072	2.17359	1
	12	1	50	47.052	40.5935	walk-trot-type1	6.479	9.41	1.86862	2			12	1	50	47.052	40.5935	walk-trot-type1	8.829	6.479	9.41	2.03523	2
	13	1	71	20.1391	47.7627	trot-walk-type1	26.686	30.686	3.28415	2			13	1	71	20.1391	47.7627	trot-walk-type1	24.339	26.686	30.686	3.23917	2
	14	1	50	34.419	54.5378	walk-trot-type1	31.255	19.413	3.44218	2			14	1	50	34.419	54.5378	walk-trot-type1	30.986	31.255	19.413	3.43787	2
	15	1	50	27.1758	54.7794	walk-trot-type1	20.442	10.777	3.01758	2			15	1	50	27.1758	54.7794	walk-trot-type1	20.706	20.442	10.777	3.02401	2
	16	1	45	19.3365	54.8323	walk-trot-type1	17.993	37.184	2.88998	2			16	1	45	19.3365	54.8323	walk-trot-type1	9.735	17.993	37.184	2.62929	2
	17	1	65	26.1753	57.3137	trot-walk-type1	18.788	38.961	2.9332	2			17	1	65	26.1753	57.3137	trot-walk-type1	23.189	18.788	38.961	3.04397	2
	18	1	96	43.4264	62.4746	walk-trot-type2	16.772	9.416	2.81971	2			18	1	96	43.4264	62.4746	walk-trot-type2	16.698	16.772	9.416	2.8175	2
	19	1	168	29.4771	62.7703	walk-trot-type2	31.705	10.365	3.45648	2			19	1	168	29.4771	62.7703	walk-trot-type2	27.098	31.705	10.365	3.38105	2
	20	1	122	56.0043	63.1597	walk-canter-type1	19.787	16.005	2.98501	2			20	1	122	56.0043	63.1597	walk-canter-type1	22.633	19.787	16.005	3.05447	2
	21	1	50	53.2089	64.4028	canter-trot-type2	41.936	33.079	3.73614	2			21	1	50	53.2089	64.4028	canter-trot-type2	42.873	41.936	33.079	3.74726	2
	22	1	85	42.3802	65.3121	trot-canter-type1	18.496	16.803	2.91754	2			22	1	85	42.3802	65.3121	trot-canter-type1	19.176	18.496	16.803	2.93575	2
	23	1	86	27.861	66.9715	canter-trot-type2	52.155	48.814	3.95423	2			23	1	86	27.861	66.9715	canter-trot-type2	48.413	52.155	48.814	3.91769	2
	24	1	50	28.9431	73.3548	canter-trot-type1	48.098	46.432	3.87324	2			24	1	50	28.9431	73.3548	canter-trot-type1	46.968	48.098	46.432	3.86143	2
	25	1	71	30.8458	73.4619	trot-walk-type1	3.492	14.06	1.2505	2			25	1	71	30.8458	73.4619	trot-walk-type1	4.457	3.492	14.06	1.37991	2
	26	1	60	70.8718	74.6978	walk-trot-type1	2.498	8.352	0.91556	2			26	1	60	70.8718	74.6978	walk-trot-type1	0.89	2.498	8.352	0.52729	2
	27	1	86	47.7342	76.3291	walk-canter-type1	10.887	9.126	2.38756	2			27	1	86	47.7342	76.3291	walk-canter-type1	9.714	10.887	9.126	2.33219	2
	28	1	76	53.9575	77.7519	canter-trot-type1	33.658	43.439	3.51626	2			28	1	76	53.9575	77.7519	canter-trot-type1	50.958	33.658	43.439	3.74498	2
	29	1	71	39.4166	78.4	trot-walk-type1	8.327	28.695	2.11946	2			29	1	71	39.4166	78.4	trot-walk-type1	5.263	8.327	28.695	1.9162	2
	30	1	61	37.2552	80.6793	walk-trot-type1	11.494	5.755	2.4418	2			30	1	61	37.2552	80.6793	walk-trot-type1	9.988	11.494	5.755	2.37407	2
	31	1	55	50.524	80.9343	walk-trot-type1	15.867	8.792	2.76427	2			31	1	55	50.524	80.9343	walk-trot-type1	15.368	15.867	8.792	2.7484	2
	32	1	50	26.3321	81.8216	walk-trot-type1	19.878	11.231	2.9896	2			32	1	50	26.3321	81.8216	walk-trot-type1	31.465	19.878	11.231	3.24538	2
	33	1	55	20.8235	82.7073	walk-trot-type1	6.063	4.234	1.8022	2			33	1	55	20.8235	82.7073	walk-trot-type1	11.414	6.063	4.234	2.16775	2
	34	1	60	29.9223	83.1717	walk-trot-type1	3.38	3.58	1.21783	2			34	1	60	29.9223	83.1717	walk-trot-type1	5.734	3.38	3.58	1.51664	2
	35	1	66	20.0605	89.6621	trot-walk-type1	3.71	18.019	1.311	2			35	1	66	20.0605	89.6621	trot-walk-type1	16.594	3.71	18.019	2.31765	2
	36	1	60	43.5599	96.6492	walk-trot-type1	7.305	7.479	1.98853	2			36	1	60	43.5599	96.6492	walk-trot-type1	3.299	7.305	7.479	1.66801	2
	37	1	45	36.4369	96.9054	walk-trot-type1	42.435	15.848	3.74798	2			37	1	45	36.4369	96.9054	walk-trot-type1	41.306	42.435	15.848	3.73459	2
	38	1	50	11.3998	97.1408	walk-trot-type1	19.241	5.9	2.95706	2			38	1	50	11.3998	97.1408	walk-trot-type1	13.927	19.241	5.9	2.80844	2
	39	1	50	45.9551	35.5939	walk-trot-type1	14.17	10.661	2.65112	3			39	1	50	45.9551	35.5939	walk-trot-type1	5.921	14.17	10.661	2.30711	3
	40	1	122	18.086	50.3321	trot-walk-type2	17.977	21.013	2.88907	3			40	1	122	18.086	50.3321	trot-walk-type2	12.379	17.977	21.013	2.71984	3
	41	1	55	15.543	50.4032	walk-trot-type1	22.494	15.317	3.11323	3			41	1	55	15.543	50.4032	walk-trot-type1	13.757	22.494	15.317	2.89731	3
	42	1	55	36.3244	58.9215	walk-trot-type1	22.871	15.7	3.12985	3			42	1	55	36.3244	58.9215	walk-trot-type1	18.892	22.871	15.7	3.03884	3
	43	1	76	32.0328	58.9483	trot-canter-type2	8.332	10.78	2.12004	3			43	1	76	32.0328	58.9483	trot-canter-type2	7.144	8.332	10.78	2.04613	3
	44	1	137	29.7129	61.6027	canter-trot-type2	31.217	27.255	3.44095	3			44	1	137	29.7129	61.6027	canter-trot-type2	28.862	31.217	27.255	3.4025	3
	45	1	65	36.4727	61.6525	trot-walk-type1	20.755	16.325	3.03278	3			45	1	65	36.4727	61.6525	trot-walk-type1	6.818	20.755	16.325	2.62368	3
	46	1	107	30.0627	61.7491	walk-canter-type1	16.292	15.155	2.7907	3			46	1	107	30.0627	61.7491	walk-canter-type1	15.177	16.292	15.155	2.75587	3
	47	1	50	37.7815	67.8724	canter-trot-type2	2.242	3.318	0.80732	3			47	1	50	37.7815	67.8724	canter-trot-type2	7.805	2.242	3.318	1.61415	3
	48	1	40	30.6447	68.2192	canter-trot-type2	7.081	7.112	1.95747	3			48	1	40	30.6447	68.2192	canter-trot-type2	7.676	7.081	7.112	1.99861	3
	49	1	65	12.3552	68.3428	trot-walk-type1	3.845	4.918	1.34688	3			49	1	65	12.3552	68.3428	trot-walk-type1	1.662	3.845	4.918	1.01286	3
	50	1	116	34.8942	73.4017	walk-canter-type1	17.029	13.71	2.83491	3			50	1	116	34.8942	73.4017	walk-canter-type1	11.771	17.029	13.71	2.66723	3
	51	1	55	36.4362	75.8665	canter-trot-type1	18.141	19.812	2.89817	3			51	1	55	36.4362	75.8665	canter-trot-type1	7.596	18.141	19.812	2.55478	3
	52	1	80	19.2431	76.0345	walk-canter-type1	16.176	13.491	2.7835	3			52	1	80	19.2431	76.0345	walk-canter-type1	9.723	16.176	13.491	2.56103	3
	53	1	50	28.6279	77.8058	canter-trot-type1	4.52	7.983	1.50847	3			53	1	50	28.6279	77.8058	canter-trot-type1	8.844	4.52	7.983	1.89941	3
	54	1	70	19.9129	77.8838	trot-walk-type1	8.515	7.462	2.14182	3			54	1	70	19.9129	77.8838	trot-walk-type1	4.281	8.515	7.462	1.85601	3
	55	1	56	24.9749	84.8683	walk-trot-type1	6.971	7.575	1.94177	3			55	1	56	24.9749	84.8683	walk-trot-type1	5.923	6.971	7.575	1.86363	3
	56	1	45	17.8944	90.8262	walk-trot-type1	10.894	10.776	2.38824	3			56	1	45	17.8944	90.8262	walk-trot-type1	10.259	10.894	10.776	2.35864	3
	57	2	162	73.3664	35.8961	walk-trot-type2	9.908	11.73	2.29333	4			57	2	162	73.3664	35.8961	walk-trot-type2	12.663	9.908	11.73	2.42351	4
	58	2	55	30.4062	43.4372	trot-canter-type1	14.436	22.565	2.66973	4			58	2	55	30.4062	43.4372	trot-canter-type1	24.985	14.436	22.565	2.98115	4
	59	2	96	34.8572	46.9658	canter-trot-other	31.233	27.589	3.44148	4			59	2	96	34.8572	46.9658	canter-trot-other	28.147	31.233	27.589	3.39081	4
	60	2	40	21.721	47.0109	trot-canter-type1	23.501	25.921	3.15704	4			60	2	40	21.721	47.0109	trot-canter-type1	11.365	23.501	25.921	2.85836	4
	61	2	50	48.5191	47.1251	canter-trot-type1	33.907	36.134	3.52362	4			61	2	50	48.5191	47.1251	canter-trot-type1	42.272	33.907	36.134	3.63994	4
	62	2	66	40.7538	47.1642	trot-canter-type1	17.429	25.825	2.85814	4			62	2	66	40.7538	47.1642	trot-canter-type1	24.705	17.429	25.825	3.04771	4
	63	2	60	41.023	49.722	canter-trot-type1	31.044	26.889	3.43541	4			63	2	60	41.023	49.722	canter-trot-type1	14.584	31.044	26.889	3.12737	4
	64	2	55	32.5065	50.5726	walk-trot-type1	16.268	12.552	2.7892	4			64	2	55	32.5065	50.5726	walk-trot-type1	16.62	16.268	12.552	2.79996	4
	65	2	55	45.7601	51.6336	walk-trot-type1	6.396	9.235	1.85567	4			65	2	55	45.7601	51.6336	walk-trot-type1	13.359	6.396	9.235	2.29026	4
	66	2	66	56.8782	53.3317	trot-canter-type2	11.919	17.565	2.47813	4			66	2	66	56.8782	53.3317	trot-canter-type2	14.258	11.919	17.565	2.57173	4
	67	2	50	45.357	58.1287	canter-trot-type1	55.112	35.866	4.00937	4			67	2	50	45.357	58.1287	canter-trot-type1	48.174	55.112	35.866	3.94435	4
	68	2	132	20.2242	59.6616	trot-walk-type2	9.462	15.483	2.24726	4			68	2	132	20.2242	59.6616	trot-walk-type2	11.878	9.462	15.483	2.36743	4
	69	2	55	59.5651	60.0222	trot-canter-type1	11.883	16.338	2.47511	4			69	2	55	59.5651	60.0222	trot-canter-type1	22.518	11.883	16.338	2.84494	4
	70	2	60	51.743	60.1515	canter-trot-type1	20.066	19.283	2.99903	4			70	2	60	51.743	60.1515	canter-trot-type1	18.067	20.066	19.283	2.94793	4
	71	2	66	60.1888	60.2927	trot-canter-type2	26.068	24.25	3.26071	4			71	2	66	60.1888	60.2927	trot-canter-type2	25.42	26.068	24.25	3.2482	4
	72	2	55	74.2786	60.3559	canter-trot-type1	40.34	28.394	3.69734	4			72	2	55	74.2786	60.3559	canter-trot-type1	49.568	40.34	28.394	3.80564	4
	73	2	50	19.9249	61.7415	walk-trot-type1	8.411	18.458	2.1295	4			73	2	50	19.9249	61.7415	walk-trot-type1	7.33	8.411	18.458	2.06308	4
	74	2	55	27.2336	63.2352	trot-walk-type1	17.616	15.067	2.86881	4			74	2	55	27.2336	63.2352	trot-walk-type1	20.278	17.616	15.067	2.94165	4
	75	2	55	31.754	63.8213	walk-trot-type1	6.298	14.34	1.84018	4			75	2	55	31.754	63.8213	walk-trot-type1	9.206	6.298	14.34	2.04794	4
	76	2	50	37.7355	64.5307	trot-canter-type1	35.949	19.361	3.5821	4			76	2	50	37.7355	64.5307	trot-canter-type1	32.232	35.949	19.361	3.52902	4
	77	2	50	32.409	67.0313	canter-trot-type1	38.056	29.761	3.63906	4			77	2	50	32.409	67.0313	canter-trot-type1	27.64	38.056	29.761	3.49189	4
	78	2	45	35.789	67.0734	trot-canter-type1	42.206	33.935	3.74256	4			78	2	45	35.789	67.0734	trot-canter-type1	33.907	42.206	33.935	3.63907	4
	79	2	55	34.1407	67.4311	canter-trot-type1	40.931	31.677	3.71189	4			79	2	55	34.1407	67.4311	canter-trot-type1	37.562	40.931	31.677	3.66986	4
	80	2	75	29.3287	67.6746	trot-canter-type2	4.468	6.341	1.49683	4			80	2	75	29.3287	67.6746	trot-canter-type2	9.589	4.468	6.341	1.94994	4
	81	2	50	64.7426	67.7377	canter-trot-type1	31.378	27.714	3.44611	4			81	2	50	64.7426	67.7377	canter-trot-type1	36.238	31.378	27.714	3.5207	4
	82	2	111	43.8607	68.5191	trot-canter-type2	15.19	11.395	2.72064	4			82	2	111	43.8607	68.5191	trot-canter-type2	15.928	15.19	11.395	2.74464	4
	83	2	55	33.6048	69.8356	canter-trot-type1	24.009	21.667	3.17843	4			83	2	55	33.6048	69.8356	canter-trot-type1	26.23	24.009	21.667	3.22364	4
	84	2	44	38.1545	75.6996	walk-trot-type1	9.167	9.568	2.21559	4			84	2	44	38.1545	75.6996	walk-trot-type1	9.757	9.167	9.568	2.24727	4	1
	85	2	81	41.5059	75.7296	trot-canter-type2	7.429	8.851	2.00542	4			85	2	81	41.5059	75.7296	trot-canter-type2	7.477	7.429	8.851	2.00864	4	2
	86	2	106	51.1263	78.4888	trot-canter-type2	15.965	13.396	2.7704	4			86	2	106	51.1263	78.4888	trot-canter-type2	10.446	15.965	13.396	2.58063	4	3
	87	2	45	54.8428	79.135	canter-trot-type1	22.251	25.725	3.10239	4			87	2	45	54.8428	79.135	canter-trot-type1	15.17	22.251	25.725	2.92908	4	4
	88	2	70	57.8496	79.2402	trot-walk-type1	39.89	47.355	3.68613	4			88	2	70	57.8496	79.2402	trot-walk-type1	55.857	39.89	47.355	3.86856	4	5
	89	2	55	20.8536	79.3093	walk-trot-type1	14.737	17.433	2.69036	4			89	2	55	20.8536	79.3093	walk-trot-type1	22.195	14.737	17.433	2.91593	4	6
	90	2	117	57.7815	80.6318	trot-canter-type2	8.441	7.266	2.13314	4			90	2	117	57.7815	80.6318	trot-canter-type2	6.133	8.441	7.266	1.98611	4	7
	91	2	122	32.753	81.0466	canter-trot-type1	34.37	27.642	3.53718	4			91	2	122	32.753	81.0466	canter-trot-type1	22.741	34.37	27.642	3.35185	4	9
	92	2	81	54.8672	81.4253	trot-canter-type2	8.507	9.978	2.14083	4			92	2	81	54.8672	81.4253	trot-canter-type2	5.924	8.507	9.978	1.97616	4	10
	93	2	127	35.075	81.7559	canter-trot-type1	38.456	35.477	3.64951	4			93	2	127	35.075	81.7559	canter-trot-type1	32.105	38.456	35.477	3.56333	4	11
	94	2	71	30.361	83.0723	trot-walk-type1	14.377	14.261	2.66563	4			94	2	71	30.361	83.0723	trot-walk-type1	12.322	14.377	14.261	2.59148	4	12
	95	2	50	25.2959	83.2978	walk-trot-type1	9.266	11.504	2.22638	4			95	2	50	25.2959	83.2978	walk-trot-type1	11.209	9.266	11.504	2.32607	4	13
	96	2	71	27.822	85.2394	trot-walk-type1	14.749	23.574	2.69118	4			96	2	71	27.822	85.2394	trot-walk-type1	13.848	14.749	23.574	2.66015	4
	97	2	45	26.2368	85.3747	walk-trot-type1	9.166	13.044	2.21545	4			97	2	45	26.2368	85.3747	walk-trot-type1	8.851	9.166	13.044	2.19815	4
	98	2	51	17.9442	86.7933	walk-trot-type1	8.755	9.639	2.1696	4			98	2	51	17.9442	86.7933	walk-trot-type1	7.073	8.755	9.639	2.06863	4
	99	2	60	12.0665	89.4503	trot-walk-type1	9.758	11.851	2.27809	4			99	2	60	12.0665	89.4503	trot-walk-type1	10.166	9.758	11.851	2.29878	4
	100	2	65	17.2858	97.3731	trot-walk-type1	1.036	5.696	0.03566	4			100	2	65	17.2858	97.3731	trot-walk-type1	4.239	1.036	5.696	0.96979	4
	101	2	50	31.6243	43.9168	walk-trot-type1	5.939	10.046	1.78158	5			101	2	50	31.6243	43.9168	walk-trot-type1	12.101	5.939	10.046	2.19945	5
	102	2	71	24.4989	53.3364	trot-walk-type1	5.237	9.122	1.65584	5			102	2	71	24.4989	53.3364	trot-walk-type1	5.745	5.237	9.122	1.70311	5
	103	2	55	29.6331	56.7185	walk-trot-type1	3.004	9.807	1.1001	5			103	2	55	29.6331	56.7185	walk-trot-type1	3.444	3.004	9.807	1.17063	5
	104	2	66	25.5113	56.8342	trot-walk-type1	1.223	7.008	0.20147	5			104	2	66	25.5113	56.8342	trot-walk-type1	14.886	1.223	7.008	2.08625	5
	105	2	60	28.1519	58.6847	walk-trot-type1	9.65	8.417	2.26699	5			105	2	60	28.1519	58.6847	walk-trot-type1	15.574	9.65	8.417	2.53466	5
	106	2	65	22.5444	62.3174	trot-walk-type1	0.656	11.718	-0.42139	5			106	2	65	22.5444	62.3174	trot-walk-type1	24.046	0.656	11.718	2.51374	5
	107	2	101	36.2581	63.0006	walk-trot-type2	45.877	29.502	3.82596	5			107	2	101	36.2581	63.0006	walk-trot-type2	27.307	45.877	29.502	3.59982	5
	108	2	55	16.9928	63.4695	trot-walk-type1	11.885	30.655	2.4753	5			108	2	55	16.9928	63.4695	trot-walk-type1	6.426	11.885	30.655	2.21437	5
	109	2	55	38.0019	64.278	walk-trot-type1	5.483	9.059	1.70169	5			109	2	55	38.0019	64.278	walk-trot-type1	17.419	5.483	9.059	2.43807	5
	110	2	71	12.6454	66.6103	trot-walk-type1	4.003	13.009	1.38704	5			110	2	71	12.6454	66.6103	trot-walk-type1	21.076	4.003	13.009	2.52888	5
	111	2	55	31.4456	67.1778	walk-trot-type1	13.589	14.863	2.60928	5			111	2	55	31.4456	67.1778	walk-trot-type1	23.543	13.589	14.863	2.92134	5
	112	2	60	15.6453	68.142	trot-walk-type1	11.379	14.878	2.43174	5			112	2	60	15.6453	68.142	trot-walk-type1	13.847	11.379	14.878	2.5347	5
	113	2	51	48.7014	68.5746	walk-trot-type1	16.627	10.366	2.81105	5			113	2	51	48.7014	68.5746	walk-trot-type1	18.229	16.627	10.366	2.85809	5
	114	2	91	49.0357	69.2352	trot-canter-type2	13.617	9.454	2.61132	5			114	2	91	49.0357	69.2352	trot-canter-type2	11.493	13.617	9.454	2.53014	5
	115	2	51	26.7033	71.8011	canter-trot-type1	22.168	16.798	3.09867	5			115	2	51	26.7033	71.8011	canter-trot-type1	15.438	22.168	16.798	2.93402	5
	116	2	50	22.6425	72.8946	trot-walk-type1	4.195	10.715	1.43383	5			116	2	50	22.6425	72.8946	trot-walk-type1	17.461	4.195	10.715	2.38211	5
	117	2	65	35.8394	79.7916	walk-trot-type1	17.251	11.329	2.84784	5			117	2	65	35.8394	79.7916	walk-trot-type1	7.502	17.251	11.329	2.51579	5
	118	2	35	85.6677	81.4312	trot-canter-type2	3.442	8.605	1.23597	5			118	2	35	85.6677	81.4312	trot-canter-type2	9.807	3.442	8.605	1.89078	5
	119	2	127	35.6621	84.0541	canter-trot-type1	22.715	16.136	3.12301	5			119	2	127	35.6621	84.0541	canter-trot-type1	8.375	22.715	16.136	2.74374	5
	120	2	70	25.5413	85.8156	trot-walk-type1	9.675	14.358	2.26956	5			120	2	70	25.5413	85.8156	trot-walk-type1	6.313	9.675	14.358	2.0787	5
	121	2	50	30.9894	86.4758	walk-trot-type1	12	16.361	2.4849	5			121	2	50	30.9894	86.4758	walk-trot-type1	28.514	12	16.361	3.00851	5
	122	2	65	24.0237	86.6071	trot-walk-type1	2.754	12.954	1.01317	5			122	2	65	24.0237	86.6071	trot-walk-type1	21.032	2.754	12.954	2.47597	5
	123	2	60	29.8232	90.7102	walk-trot-type1	16.47	11.156	2.80152	5			123	2	60	29.8232	90.7102	walk-trot-type1	13.283	16.47	11.156	2.69978	5
	124	2	75	18.0358	91.0197	trot-walk-type1	8.292	10.63	2.11528	5			124	2	75	18.0358	91.0197	trot-walk-type1	6.881	8.292	10.63	2.02636	5
	125	2	96	36.6126	91.1621	walk-trot-type2	8.231	11.297	2.10791	5			125	2	96	36.6126	91.1621	walk-trot-type2	17.957	8.231	11.297	2.57215	5
	126	2	71	15.1521	91.4579	trot-walk-type1	6.988	10.237	1.94421	5			126	2	71	15.1521	91.4579	trot-walk-type1	8.155	6.988	10.237	2.02437	5
	127	2	97	63.4196	91.6021	walk-trot-type2	9.883	12.786	2.29083	5			127	2	97	63.4196	91.6021	walk-trot-type2	27.725	9.883	12.786	2.93407	5
	128	2	75	26.2181	92.2248	trot-walk-type1	12.316	8.644	2.51091	5			128	2	75	26.2181	92.2248	trot-walk-type1	5.148	12.316	8.644	2.167	5
	129	2	50	32.0623	92.369	walk-trot-type1	13.867	13.597	2.62955	5			129	2	50	32.0623	92.369	walk-trot-type1	14.415	13.867	13.597	2.64909	5
	130	2	86	28.5892	92.8872	trot-walk-type1	4.2	10.718	1.43504	5			130	2	86	28.5892	92.8872	trot-walk-type1	12.246	4.2	10.718	2.1069	5
	131	2	70	55.9393	93.0296	walk-trot-type1	8.202	9.536	2.10435	5			131	2	70	55.9393	93.0296	walk-trot-type1	14.579	8.202	9.536	2.43277	5
	132	2	70	30.6113	93.692	trot-walk-type1	3.354	11.329	1.2102	5			132	2	70	30.6113	93.692	trot-walk-type1	4.739	3.354	11.329	1.39787	5
	133	2	51	33.9949	93.9441	walk-trot-type1	13.983	12.254	2.63785	5			133	2	51	33.9949	93.9441	walk-trot-type1	15.075	13.983	12.254	2.67616	5
	134	2	66	19.2347	94.4282	trot-walk-type1	10.71	8.838	2.37117	5			134	2	66	19.2347	94.4282	trot-walk-type1	5.45	10.71	8.838	2.08936	5
	135	2	102	35.7576	94.5894	walk-trot-type2	4.941	11.09	1.59763	5			135	2	102	35.7576	94.5894	walk-trot-type2	13.966	4.941	11.09	2.24642	5
	136	2	66	22.5922	95.2519	trot-walk-type1	6.667	10.581	1.89719	5			136	2	66	22.5922	95.2519	trot-walk-type1	8.182	6.667	10.581	2.0048	5
	137	2	51	45.1965	95.3827	walk-trot-type1	14.629	11.189	2.68302	5			137	2	51	45.1965	95.3827	walk-trot-type1	12.969	14.629	11.189	2.62462	5
	138	2	60	15.8893	95.8765	trot-walk-type1	7.067	9.677	1.95544	5			138	2	60	15.8893	95.8765	trot-walk-type1	4.19	7.067	9.677	1.72782	5
	139	2	45	35.4062	51.4815	walk-trot-type1	8.718	9.645	2.1654	6			139	2	45	35.4062	51.4815	walk-trot-type1	10.258	8.718	9.645	2.25004	6
	140	2	65	27.4526	58.0079	trot-walk-type1	33.24	22.967	3.50376	6			140	2	65	27.4526	58.0079	trot-walk-type1	20.057	33.24	22.967	3.28273	6
	141	2	55	27.0633	58.5813	walk-trot-type1	13.683	15.222	2.61616	6			141	2	55	27.0633	58.5813	walk-trot-type1	4.618	13.683	15.222	2.21379	6
	142	2	66	11.735	61.5342	trot-walk-type1	17.163	21.381	2.84278	6			142	2	66	11.735	61.5342	trot-walk-type1	6.35	17.163	21.381	2.46442	6
	143	2	51	53.9295	61.6874	walk-trot-type1	9.413	17.496	2.24209	6			143	2	51	53.9295	61.6874	walk-trot-type1	8.637	9.413	17.496	2.19998	6
	144	2	55	57.7009	63.5254	walk-trot-type1	10.595	15.454	2.36041	6			144	2	55	57.7009	63.5254	walk-trot-type1	14.296	10.595	15.454	2.52137	6
	145	2	20	20.1136	65.0027	trot-canter-type1	36.939	30.854	3.60928	6			145	2	20	20.1136	65.0027	trot-canter-type1	28.413	36.939	30.854	3.48664	6
	146	2	45	31.203	67.5494	canter-trot-type1	21.794	21.508	3.08166	6			146	2	45	31.203	67.5494	canter-trot-type1	13.85	21.794	21.508	2.88045	6
	147	2	50	27.7466	68.4161	trot-canter-type1	40.822	21.565	3.70922	6			147	2	50	27.7466	68.4161	trot-canter-type1	18.519	40.822	21.565	3.39015	6
	148	2	81	40.1905	70.2801	trot-canter-type2	53.833	39.541	3.98589	6			148	2	81	40.1905	70.2801	trot-canter-type2	46.614	53.833	39.541	3.91648	6
	149	2	96	41.5022	75.6891	canter-trot-type2	17.452	29.351	2.85943	6			149	2	96	41.5022	75.6891	canter-trot-type2	18.416	17.452	29.351	2.8867	6
	150	2	70	27.981	76.7311	trot-walk-type1	23.291	21.877	3.14806	6			150	2	70	27.981	76.7311	trot-walk-type1	17.227	23.291	21.877	3.00858	6
	151	2	45	35.4062	36.4131	walk-trot-type1	8.718	9.645	2.1654	6			151	2	45	35.4062	36.4131	walk-trot-type1	10.258	8.718	9.645	2.25004	6
	152	2	65	27.4526	41.0293	trot-walk-type1	33.24	22.967	3.50376	6			152	2	65	27.4526	41.0293	trot-walk-type1	20.057	33.24	22.967	3.28273	6
	153	2	55	27.0633	41.4348	walk-trot-type1	13.683	15.222	2.61616	6			153	2	55	27.0633	41.4348	walk-trot-type1	4.618	13.683	15.222	2.21379	6
	154	2	66	11.735	43.5234	trot-walk-type1	17.163	21.381	2.84278	6			154	2	66	11.735	43.5234	trot-walk-type1	6.35	17.163	21.381	2.46442	6
	155	2	51	53.9295	43.6318	walk-trot-type1	9.413	17.496	2.24209	6			155	2	51	53.9295	43.6318	walk-trot-type1	8.637	9.413	17.496	2.19998	6
	156	2	55	57.7009	44.9318	walk-trot-type1	10.595	15.454	2.36041	6			156	2	55	57.7009	44.9318	walk-trot-type1	14.296	10.595	15.454	2.52137	6
	157	2	20	20.1136	45.9767	trot-canter-type1	36.939	30.854	3.60928	6			157	2	20	20.1136	45.9767	trot-canter-type1	28.413	36.939	30.854	3.48664	6
	158	2	45	31.203	47.778	canter-trot-type1	21.794	21.508	3.08166	6			158	2	45	31.203	47.778	canter-trot-type1	13.85	21.794	21.508	2.88045	6
	159	2	50	27.7466	48.391	trot-canter-type1	40.822	21.565	3.70922	6			159	2	50	27.7466	48.391	trot-canter-type1	18.519	40.822	21.565	3.39015	6
	160	2	81	40.1905	49.7095	trot-canter-type2	53.833	39.541	3.98589	6			160	2	81	40.1905	49.7095	trot-canter-type2	46.614	53.833	39.541	3.91648	6
	161	2	96	41.5022	53.5352	canter-trot-type2	17.452	29.351	2.85943	6			161	2	96	41.5022	53.5352	canter-trot-type2	18.416	17.452	29.351	2.8867	6
	162	2	70	27.981	54.2723	trot-walk-type1	23.291	21.877	3.14806	6			162	2	70	27.981	54.2723	trot-walk-type1	17.227	23.291	21.877	3.00858	6
	163	2	50	44.7402	59.2341	walk-trot-type1	7.492	9.624	2.01381	6			163	2	50	44.7402	59.2341	walk-trot-type1	12.938	7.492	9.624	2.32387	6
	164	2	50	40.3585	60.7146	walk-trot-type1	4.602	7.505	1.52642	6			164	2	50	40.3585	60.7146	walk-trot-type1	9.217	4.602	7.505	1.9329	6
	165	2	55	19.6264	61.6371	trot-walk-type1	8.001	13.933	2.07952	6			165	2	55	19.6264	61.6371	trot-walk-type1	15.012	8.001	13.933	2.44288	6
	166	2	101	26.2742	61.7801	walk-trot-type2	7.492	12.719	2.01382	6			166	2	101	26.2742	61.7801	walk-trot-type2	10.811	7.492	12.719	2.2139	6
	167	2	65	20.8115	62.0506	trot-walk-type1	28.934	28.785	3.36502	6			167	2	65	20.8115	62.0506	trot-walk-type1	21.612	28.934	28.785	3.22973	6
	168	2	60	52.999	62.2611	walk-trot-type1	7.61	9.766	2.02948	6			168	2	60	52.999	62.2611	walk-trot-type1	7.094	7.61	9.766	1.99496	6
	169	2	55	27.3628	63.0501	trot-walk-type1	27.214	25.787	3.30372	6			169	2	55	27.3628	63.0501	trot-walk-type1	36.887	27.214	25.787	3.46731	6
	170	2	50	33.9647	63.2889	walk-trot-type1	5.362	7.144	1.67925	6			170	2	50	33.9647	63.2889	walk-trot-type1	7.973	5.362	7.144	1.89722	6
	171	2	55	16.7941	63.6379	trot-walk-type1	16.081	27.103	2.77766	6			171	2	55	16.7941	63.6379	trot-walk-type1	10.303	16.081	27.103	2.57964	6
	172	2	50	62.9523	63.8706	walk-trot-type1	4.924	11.901	1.59417	6			172	2	50	62.9523	63.8706	walk-trot-type1	5.616	4.924	11.901	1.66202	6
	173	2	76	29.7858	65.6292	trot-walk-type1	27.425	25.056	3.31146	6			173	2	76	29.7858	65.6292	trot-walk-type1	10.364	27.425	25.056	2.93886	6
	174	2	55	38.8851	65.8604	walk-trot-type1	10.952	12.618	2.3935	6			174	2	55	38.8851	65.8604	walk-trot-type1	15.39	10.952	12.618	2.57801	6
	175	2	65	32.4182	66.3193	trot-walk-type1	42.062	36.355	3.73915	6			175	2	65	32.4182	66.3193	trot-walk-type1	10.089	42.062	36.355	3.26101	6
	176	2	50	51.4282	66.5188	walk-trot-type1	16.152	14.511	2.78207	6			176	2	50	51.4282	66.5188	walk-trot-type1	13.582	16.152	14.511	2.69915	6
	177	2	81	25.0626	67.3565	trot-walk-type1	10.153	9.802	2.31779	6			177	2	81	25.0626	67.3565	trot-walk-type1	6.89	10.153	9.802	2.14261	6
	178	2	50	71.6219	67.7227	walk-trot-type1	16.015	11.478	2.77354	6			178	2	50	71.6219	67.7227	walk-trot-type1	16.215	16.015	11.478	2.77975	6
	179	2	70	33.7551	68.3358	trot-walk-type1	34.841	23.032	3.55078	6			179	2	70	33.7551	68.3358	trot-walk-type1	28.646	34.841	23.032	3.45769	6
	180	2	55	46.8523	68.636	walk-trot-type1	6.287	9.764	1.83842	6			180	2	55	46.8523	68.636	walk-trot-type1	10.077	6.287	9.764	2.10189	6
	181	2	50	36.3142	69.4673	walk-trot-type1	8.958	6.635	2.19254	6			181	2	50	36.3142	69.4673	walk-trot-type1	5.609	8.958	6.635	1.98563	6
	182	2	102	49.2391	70.2451	trot-canter-type2	21.877	17.776	3.08546	6			182	2	102	49.2391	70.2451	trot-canter-type2	29.121	21.877	17.776	3.23864	6
	183	2	143	47.5378	70.7307	canter-trot-type2	34.03	33.212	3.52724	6			183	2	143	47.5378	70.7307	canter-trot-type2	20.511	34.03	33.212	3.30581	6
	184	2	55	40.0637	72.3325	walk-trot-type1	6.46	7.461	1.86557	6			184	2	55	40.0637	72.3325	walk-trot-type1	6.787	6.46	7.461	1.8906	6
	185	2	50	69.8837	73.4404	walk-trot-type1	6.774	8.225	1.91303	6			185	2	50	69.8837	73.4404	walk-trot-type1	7.657	6.774	8.225	1.97619	6
	186	2	97	57.0776	74.7904	walk-trot-type2	12.152	10.325	2.49748	6			186	2	97	57.0776	74.7904	walk-trot-type2	9.935	12.152	10.325	2.40182	6
	187	2	75	38.7568	78.3411	trot-walk-type1	36.224	35.424	3.58972	6			187	2	75	38.7568	78.3411	trot-walk-type1	49.922	36.224	35.424	3.76289	6
	188	2	50	73.6662	79.9945	walk-trot-type1	17.298	9.721	2.85056	6			188	2	50	73.6662	79.9945	walk-trot-type1	18.234	17.298	9.721	2.87727	6
	189	2	71	27.0515	91.015	trot-walk-type1	10.128	26.686	2.31532	6			189	2	71	27.0515	91.015	trot-walk-type1	8.353	10.128	26.686	2.22362	6
	190	4	45	46.0262	34.5226	walk-trot-type1	10.051	11.125	2.30767	10			190	4	45	46.0262	34.5226	walk-trot-type1	10.975	10.051	11.125	2.35261	10
	191	4	45	55.136	50.9162	walk-trot-type1	27.327	16.801	3.30788	10			191	4	45	55.136	50.9162	walk-trot-type1	17.25	27.327	16.801	3.10407	10
	192	4	50	20.8232	51.5132	trot-walk-type1	35.175	34.066	3.56034	10			192	4	50	20.8232	51.5132	trot-walk-type1	22.674	35.175	34.066	3.36469	10
	193	4	50	48.9505	52.0367	walk-trot-type1	7.702	9.65	2.04151	10			193	4	50	48.9505	52.0367	walk-trot-type1	19.064	7.702	9.65	2.59399	10
	194	4	65	15.7336	54.2411	trot-walk-type1	13.486	23.427	2.60165	10			194	4	65	15.7336	54.2411	trot-walk-type1	9.365	13.486	23.427	2.43586	10
	195	4	55	16.768	54.8152	walk-trot-type1	18.328	17.285	2.90843	10			195	4	55	16.768	54.8152	walk-trot-type1	12.709	18.328	17.285	2.74203	10
	196	4	71	20.495	54.8978	trot-walk-type1	6.817	15.174	1.91946	10			196	4	71	20.495	54.8978	trot-walk-type1	4.247	6.817	15.174	1.71054	10
	197	4	50	24.1	54.9621	walk-trot-type1	17.271	11.105	2.84903	10			197	4	50	24.1	54.9621	walk-trot-type1	10.666	17.271	11.105	2.6368	10
	198	4	65	8.9029	55.2423	trot-walk-type1	18.289	18.685	2.9063	10			198	4	65	8.9029	55.2423	trot-walk-type1	14.622	18.289	18.685	2.80066	10
	199	4	51	38.781	58.3284	canter-trot-type1	73.287	44.256	4.29438	10			199	4	51	38.781	58.3284	canter-trot-type1	45.758	73.287	44.256	4.08635	10
	200	4	55	36.771	58.7784	trot-canter-type1	20.358	23.697	3.01347	10			200	4	55	36.771	58.7784	trot-canter-type1	22.487	20.358	23.697	3.06444	10
	201	4	45	23.2353	62.8427	canter-trot-type1	33.25	44.918	3.50405	10			201	4	45	23.2353	62.8427	canter-trot-type1	21.264	33.25	44.918	3.30531	10
	202	4	71	35.0588	64.0689	trot-walk-type1	14.66	18.231	2.68512	10			202	4	71	35.0588	64.0689	trot-walk-type1	14.837	14.66	18.231	2.69114	10
	203	4	71	19.1784	66.6177	trot-walk-type1	25.02	24.67	3.21968	10			203	4	71	19.1784	66.6177	trot-walk-type1	15.256	25.02	24.67	3.00261	10
	204	4	45	48.7492	67.3433	walk-trot-type1	41.657	20.901	3.72947	10			204	4	45	48.7492	67.3433	walk-trot-type1	37.894	41.657	20.901	3.68325	10
	205	4	66	34.9204	67.5132	trot-walk-type1	9.67	12.888	2.26903	10			205	4	66	34.9204	67.5132	trot-walk-type1	8.688	9.67	12.888	2.21691	10
	206	4	50	26.5749	67.8485	walk-trot-type1	35.715	27.649	3.57557	10			206	4	50	26.5749	67.8485	walk-trot-type1	43.417	35.715	27.649	3.67797	10
	207	4	50	23.554	67.9265	trot-walk-type1	12.776	17.885	2.54757	10			207	4	50	23.554	67.9265	trot-walk-type1	15.189	12.776	17.885	2.63781	10
	208	4	50	43.4553	68.0092	walk-trot-type1	14.625	13.265	2.68273	10			208	4	50	43.4553	68.0092	walk-trot-type1	12.673	14.625	13.265	2.61367	10
	209	4	96	44.2132	68.9369	trot-canter-type1	8.604	13.336	2.15226	10			209	4	96	44.2132	68.9369	trot-canter-type1	12.21	8.604	13.336	2.34249	10
	210	4	40	22.021	71.8806	canter-trot-type1	39.404	34.836	3.67387	10			210	4	40	22.021	71.8806	canter-trot-type1	37.389	39.404	34.836	3.64797	10
	211	4	65	12.2975	79.2652	trot-walk-type1	18.396	16.98	2.91213	10			211	4	65	12.2975	79.2652	trot-walk-type1	13.858	18.396	16.98	2.78049	10
	212	4	45	41.4686	83.2698	walk-trot-type1	11.191	11.267	2.41511	10			212	4	45	41.4686	83.2698	walk-trot-type1	6.486	11.191	11.267	2.17911	10
	213	4	66	11.3682	86.8197	trot-walk-type1	27.22	28.279	3.30395	10			213	4	66	11.3682	86.8197	trot-walk-type1	19.213	27.22	28.279	3.14486	10
	214	4	45	23.7938	87.0631	walk-trot-type1	22.603	15.734	3.11808	10			214	4	45	23.7938	87.0631	walk-trot-type1	18.835	22.603	15.734	3.03105	10
	215	4	66	20.0313	87.403	trot-walk-type1	26.86	25.077	3.29064	10			215	4	66	20.0313	87.403	trot-walk-type1	18.444	26.86	25.077	3.12025	10
	216	4	45	16.8767	87.6693	walk-trot-type1	20.805	13.637	3.03519	10			216	4	45	16.8767	87.6693	walk-trot-type1	19.933	20.805	13.637	3.01401	10
	217	4	60	17.3065	87.9311	trot-walk-type1	18.63	31.706	2.92477	10			217	4	60	17.3065	87.9311	trot-walk-type1	15.177	18.63	31.706	2.82752	10
	218	4	45	17.7404	88.5649	walk-trot-type1	10.196	12.88	2.322	10			218	4	45	17.7404	88.5649	walk-trot-type1	16.4	10.196	12.88	2.58761	10
	219	4	61	19.8173	96.3582	trot-walk-type1	23.706	30.014	3.16573	10			219	4	61	19.8173	96.3582	trot-walk-type1	13.852	23.706	30.014	2.93274	10
	220	4	50	25.4984	34.4557	walk-trot-type1	12.298	18.371	2.5094	11			220	4	50	25.4984	34.4557	walk-trot-type1	12.253	12.298	18.371	2.50758	11
	221	4	70	15.331	34.5222	trot-walk-type1	26.207	15.144	3.26603	11			221	4	70	15.331	34.5222	trot-walk-type1	15.084	26.207	15.144	3.02751	11
	222	4	148	25.1112	37.0397	walk-trot-type2	11.345	15.46	2.42874	11			222	4	148	25.1112	37.0397	walk-trot-type2	26.056	11.345	15.46	2.92853	11
	223	4	61	16.4365	41.3162	trot-walk-type1	9.956	27.431	2.29813	11			223	4	61	16.4365	41.3162	trot-walk-type1	20.7	9.956	27.431	2.72965	11
	224	4	45	35.8126	42.0989	walk-trot-type1	18.983	20.888	2.94352	11			224	4	45	35.8126	42.0989	walk-trot-type1	19.538	18.983	20.888	2.95804	11
	225	4	127	18.6824	44.5532	trot-walk-type2	16.111	27.394	2.7795	11			225	4	127	18.6824	44.5532	trot-walk-type2	23.76	16.111	27.394	2.99251	11
	226	4	45	34.5658	44.7451	walk-trot-type1	13.169	19.633	2.57786	11			226	4	45	34.5658	44.7451	walk-trot-type1	17.981	13.169	19.633	2.74566	11
	227	4	132	14.8612	44.9716	trot-walk-type2	20.825	28.191	3.03617	11			227	4	132	14.8612	44.9716	trot-walk-type2	24.509	20.825	28.191	3.12092	11
	228	4	132	54.1581	47.3025	trot-canter-type2	25.852	32.171	3.25237	11			228	4	132	54.1581	47.3025	trot-canter-type2	37.556	25.852	32.171	3.45643	11
	229	4	45	29.8165	49.0247	canter-trot-type2	79.947	49.394	4.38137	11			229	4	45	29.8165	49.0247	canter-trot-type2	40.488	79.947	49.394	4.09797	11
	230	4	86	23.8657	49.0866	trot-walk-type1	13.716	40.292	2.61856	11			230	4	86	23.8657	49.0866	trot-walk-type1	38.661	13.716	40.292	3.26532	11
	231	4	60	48.0752	50.6045	walk-canter-type1	30.459	26.448	3.41638	11			231	4	60	48.0752	50.6045	walk-canter-type1	22.337	30.459	26.448	3.27328	11
	232	4	44	34.7399	53.2966	canter-trot-type2	73.242	44.373	4.29376	11			232	4	44	34.7399	53.2966	canter-trot-type2	60.107	73.242	44.373	4.19982	11
	233	4	76	65.121	53.3693	trot-canter-type2	18.989	29.322	2.94387	11			233	4	76	65.121	53.3693	trot-canter-type2	24.381	18.989	29.322	3.07663	11
	234	4	45	44.878	53.6831	canter-trot-type1	38.23	53.719	3.64361	11			234	4	45	44.878	53.6831	canter-trot-type1	34.142	38.23	53.719	3.58867	11
	235	4	66	56.8941	54.8523	trot-walk-type1	45.793	39.503	3.82413	11			235	4	66	56.8941	54.8523	trot-walk-type1	39.163	45.793	39.503	3.74899	11
	236	4	45	57.6785	55.2199	walk-trot-type1	7.466	16.655	2.01035	11			236	4	45	57.6785	55.2199	walk-trot-type1	21.099	7.466	16.655	2.65902	11
	237	4	66	15.4417	58.0624	trot-walk-type1	48.178	34.755	3.8749	11			237	4	66	15.4417	58.0624	trot-walk-type1	23.102	48.178	34.755	3.57347	11
	238	4	122	77.4196	59.9179	walk-canter-type1	39.366	30.167	3.67289	11			238	4	122	77.4196	59.9179	walk-canter-type1	25.955	39.366	30.167	3.48616	11
	239	4	45	29.3389	61.3501	canter-trot-type2	76.461	47.331	4.33678	11			239	4	45	29.3389	61.3501	canter-trot-type2	71.273	76.461	47.331	4.30227	11
	240	4	137	12.8517	62.8476	trot-walk-type2	17.491	28.817	2.86171	11			240	4	137	12.8517	62.8476	trot-walk-type2	35.057	17.491	28.817	3.26859	11
	241	4	112	63.0658	63.963	walk-canter-type1	31.66	26.16	3.45505	11			241	4	112	63.0658	63.963	walk-canter-type1	23.297	31.66	26.16	3.3134	11
	242	4	66	52.8222	64.2672	canter-trot-type1	43.358	65.476	3.76949	11			242	4	66	52.8222	64.2672	canter-trot-type1	58.978	43.358	65.476	3.93511	11
	243	4	76	40.6112	64.3164	trot-walk-type1	23.196	38.823	3.14398	11			243	4	76	40.6112	64.3164	trot-walk-type1	60.083	23.196	38.823	3.72905	11
	244	4	45	46.358	65.2274	canter-trot-type1	26.397	37.703	3.27324	11			244	4	45	46.358	65.2274	canter-trot-type1	13.304	26.397	37.703	2.98821	11
	245	4	50	43.4728	66.9212	canter-trot-type1	51.367	52.451	3.939	11			245	4	50	43.4728	66.9212	canter-trot-type1	45.684	51.367	52.451	3.88209	11
	246	4	55	37.7829	67.0623	trot-canter-type1	47.381	37.865	3.85822	11			246	4	55	37.7829	67.0623	trot-canter-type1	42.954	47.381	37.865	3.81038	11
	247	4	50	32.1799	68.0018	canter-trot-type1	33.082	49.944	3.49898	11			247	4	50	32.1799	68.0018	canter-trot-type1	50.452	33.082	49.944	3.7321	11
	248	4	60	11.5565	69.3582	trot-walk-type1	29.62	34.345	3.38844	11			248	4	60	11.5565	69.3582	trot-walk-type1	53.382	29.62	34.345	3.72571	11
	249	4	91	38.9391	69.7336	walk-trot-type2	15.36	19.962	2.73176	11			249	4	91	38.9391	69.7336	walk-trot-type2	31.293	15.36	19.962	3.14958	11
	250	4	60	18.2594	73.5713	trot-walk-type1	20.191	27.31	3.00526	11			250	4	60	18.2594	73.5713	trot-walk-type1	38.351	20.191	27.31	3.3766	11
	251	4	50	19.5287	78.9965	walk-trot-type1	25.081	22.471	3.2221	11			251	4	50	19.5287	78.9965	walk-trot-type1	28.3	25.081	22.471	3.2843	11
	252	4	70	16.9714	80.1152	trot-walk-type1	21.008	30.371	3.04489	11			252	4	70	16.9714	80.1152	trot-walk-type1	20.773	21.008	30.371	3.03928	11
	253	4	75	38.9144	80.9075	walk-canter-type1	28.621	25.362	3.35416	11			253	4	75	38.9144	80.9075	walk-canter-type1	24.467	28.621	25.362	3.27882	11
	254	4	55	44.2186	81.7551	canter-trot-type1	56.477	42.271	4.03384	11			254	4	55	44.2186	81.7551	canter-trot-type1	39.8	56.477	42.271	3.87409	11
	255	4	55	19.7993	81.8486	trot-walk-type1	40.486	34.352	3.70095	11			255	4	55	19.7993	81.8486	trot-walk-type1	33.434	40.486	34.352	3.60983	11
	256	4	86	35.7727	82.1924	walk-trot-type2	23.966	24.858	3.17665	11			256	4	86	35.7727	82.1924	walk-trot-type2	26.885	23.966	24.858	3.23575	11
	257	4	65	14.8044	87.4419	trot-walk-type1	13.32	19.421	2.58929	11			257	4	65	14.8044	87.4419	trot-walk-type1	18.36	13.32	19.421	2.76254	11
	258	4	76	42.6687	88.3099	walk-canter-type1	33.787	27.021	3.52008	11			258	4	76	42.6687	88.3099	walk-canter-type1	35.788	33.787	27.021	3.54927	11
	259	4	40	34.093	88.646	canter-trot-type2	64.668	50.194	4.16926	11			259	4	40	34.093	88.646	canter-trot-type2	65.544	64.668	50.194	4.17601	11
	260	4	55	28.6728	88.6729	trot-walk-type1	77.128	58.104	4.34547	11			260	4	55	28.6728	88.6729	trot-walk-type1	55.319	77.128	58.104	4.19304	11
	261	4	96	37.9612	88.7395	walk-canter-type1	23.188	22.462	3.14364	11			261	4	96	37.9612	88.7395	walk-canter-type1	20.981	23.188	22.462	3.09487	11
	262	4	85	29.0726	89.2244	trot-walk-type1	44.222	55.194	3.78923	11			262	4	85	29.0726	89.2244	trot-walk-type1	34.509	44.222	55.194	3.67289	11
	263	4	101	42.1629	89.2956	walk-canter-type1	6.321	16.23	1.8438	11			263	4	101	42.1629	89.2956	walk-canter-type1	23.822	6.321	16.23	2.71279	11
	264	4	55	74.5414	90.1147	canter-trot-type1	37.801	48.641	3.63233	11			264	4	55	74.5414	90.1147	canter-trot-type1	43.694	37.801	48.641	3.70739	11
	265	4	121	16.2832	94.6274	trot-walk-type2	20.297	21.174	3.01048	11			265	4	121	16.2832	94.6274	trot-walk-type2	22.579	20.297	21.174	3.06516	11
	266	4	50	57.81	33.8959	walk-trot-type1	17.203	22.173	2.84508	12			266	4	50	57.81	33.8959	walk-trot-type1	20.066	17.203	22.173	2.92501	12
	267	4	55	74.894	33.9153	trot-walk-type1	17.837	24.696	2.88127	12			267	4	55	74.894	33.9153	trot-walk-type1	22.477	17.837	24.696	3.00355	12
	268	4	60	15.4504	37.8071	walk-trot-type1	25.702	16.306	3.24657	12			268	4	60	15.4504	37.8071	walk-trot-type1	27.181	25.702	16.306	3.27493	12
	269	4	66	27.3009	37.874	trot-walk-type1	21.904	27.308	3.08667	12			269	4	66	27.3009	37.874	trot-walk-type1	18.352	21.904	27.308	3.00211	12
	270	4	45	61.592	38.0784	walk-trot-type1	18.343	18.704	2.90925	12			270	4	45	61.592	38.0784	walk-trot-type1	3.983	18.343	18.704	2.4126	12
	271	4	55	62.8944	38.0933	trot-walk-type1	16.514	17.909	2.80421	12			271	4	55	62.8944	38.0933	trot-walk-type1	13.363	16.514	17.909	2.70394	12
	272	4	55	24.189	38.2457	walk-trot-type1	17.845	11.312	2.88172	12			272	4	55	24.189	38.2457	walk-trot-type1	6.431	17.845	11.312	2.49636	12
	273	4	116	25.354	48.11	trot-walk-type1	17.219	20.212	2.84601	12			273	4	116	25.354	48.11	trot-walk-type1	14.178	17.219	20.212	2.75357	12
	274	4	65	56.344	50.9534	walk-trot-type1	28.176	18.866	3.33847	12			274	4	65	56.344	50.9534	walk-trot-type1	26.589	28.176	18.866	3.3099	12
	275	4	55	45.96	53.347	walk-trot-type1	26.057	17.182	3.26029	12			275	4	55	45.96	53.347	walk-trot-type1	14.766	26.057	17.182	3.0161	12
	276	4	71	25.7028	58.7289	trot-walk-type1	27.426	26.071	3.31149	12			276	4	71	25.7028	58.7289	trot-walk-type1	10.898	27.426	26.071	2.95293	12
	277	4	76	76.84	60.7062	walk-canter-type1	38.331	.	3.64626	12			277	6	45	46.4056	34.1473	walk-trot-type1	4.35	5.935	6.581	1.63749	16
	278	4	55	23.195	63.4009	canter-trot-type1	49.095	.	3.89376	12			278	6	65	25.7884	42.9259	trot-walk-type1	6.789	19.957	26.664	2.59324	16
	279	4	56	21.1181	65.8985	trot-walk-type1	26.704	.	3.28481	12			279	6	45	26.1894	44.4532	walk-trot-type1	5.267	1.754	6.451	1.25573	16
	280	4	51	46.237	68.5969	walk-trot-type1	34.935	.	3.55349	12			280	6	71	23.4515	47.8967	trot-walk-type1	13.386	17.417	21.862	2.73445	16
	281	4	66	49.3206	68.6378	trot-canter-type1	48.015	.	3.87151	12			281	6	91	35.341	48.0134	walk-canter-type1	6.787	21.021	8.725	2.63215	16
	282	4	50	36.7738	70.1245	canter-trot-type1	51.602	.	3.94356	12			282	6	122	35.6724	58.1104	canter-walk-type1	32.97	41.199	34.888	3.61319	16
	283	4	102	38.076	70.2286	trot-canter-type2	37.119	.	3.61413	12			283	6	101	55.6295	64.6699	walk-canter-type1	4.212	3.292	6.208	1.32233	16
	284	4	50	39.737	70.3141	canter-trot-type1	49.284	.	3.8976	12			284	6	96	37.9466	76.4709	canter-trot-type2	37.89	54.652	40.652	3.83452	16
	285	4	65	35.7097	70.3587	trot-canter-type1	37.724	.	3.6303	12			285	6	81	7.8635	84.4887	trot-walk-type1	15.592	17.014	36.152	2.79134	16
	286	4	76	12.2205	74.3059	trot-walk-type1	38.823	.	3.65901	12			286	6	50	41.9242	89.521	walk-trot-type1	13.046	3.345	8.607	2.10359	16
	287	4	76	68.182	76.2981	walk-canter-type1	37.91	.	3.63521	12			287	6	76	19.7472	96.0313	trot-walk-type1	10.91	3.386	8.137	1.96678	16
	288	4	50	38.9945	77.4168	canter-trot-type1	33.454	.	3.51017	12			288	6	106	40.427	31.7451	walk-trot-type2	3.678	2.486	3.721	1.12548	17
	289	4	147	35.8623	78.9705	trot-walk-type2	28.295	.	3.34269	12			289	6	65	12.197	36.8152	trot-walk-type1	15.658	12.086	21.553	2.62987	17
	290	4	55	24.3446	80.9552	walk-trot-type1	41.808	.	3.73309	12			290	6	107	87.741	40.8482	walk-canter-type1	14.512	32.598	13.293	3.15934	17
	291	4	71	57.427	87.4001	trot-walk-type1	33.161	.	3.50137	12			291	6	50	35.552	44.2856	canter-trot-type1	95.269	117.87	60.214	4.6688	17
	292	4	51	19.5367	88.2921	walk-trot-type1	20.268	.	3.00904	12			292	6	86	35.464	44.3112	trot-walk-type1	37.218	36.461	52.933	3.60657	17
	293	4	91	36.231	88.5263	trot-walk-type1	56.351	.	4.0316	12			293	6	55	38.919	54.5952	canter-trot-type1	93.963	110.87	80.174	4.62905	17
	294	4	50	24.34	88.727	walk-trot-type1	41.373	.	3.72263	12			294	6	70	38.919	54.6234	trot-walk-type1	52.238	56.803	68.586	3.99858	17
	295	4	81	13.1434	88.9872	trot-walk-type1	16.378	.	2.79594	12			295	6	91	82.657	63.1668	walk-canter-type1	11.49	15.029	12.639	2.58471	17
	296	4	56	19.8913	92.5739	walk-trot-type1	27.232	.	3.30439	12			296	6	45	63.029	63.2438	canter-trot-type2	81.253	59.75	57.984	4.25563	17
	297	4	61	23.288	94.2353	trot-walk-type1	21.521	.	3.06903	12			297	6	70	45.329	63.3414	trot-walk-type1	49.886	72.725	74.471	4.11587	17
	298	6	45	46.4056	34.1473	walk-trot-type1	5.935	6.581	1.78083	16			298	6	86	66.0483	63.4697	walk-canter-type1	9.531	20.006	13.096	2.69248	17
	299	6	65	25.7884	42.9259	trot-walk-type1	19.957	26.664	2.99359	16			299	6	60	31.774	69.3793	canter-trot-type2	97.325	95.074	58.733	4.56642	17
	300	6	45	26.1894	44.4532	walk-trot-type1	1.754	6.451	0.56177	16			300	6	173	41.277	70.1494	trot-canter-type2	15.045	7.737	10.257	2.43284	17
	301	6	71	23.4515	47.8967	trot-walk-type1	17.417	21.862	2.85744	16			301	6	60	27.62	71.7744	canter-trot-type1	77.94	104.14	83.084	4.5113	17
	302	6	91	35.341	48.0134	walk-canter-type1	21.021	8.725	3.0455	16			302	6	50	31.876	73.0759	walk-trot-type1	7.898	15.318	9.823	2.45168	17
	303	6	122	35.6724	58.1104	canter-walk-type1	41.199	34.888	3.71841	16			303	6	70	32.1551	75.5763	trot-walk-type1	62.429	44.397	60.53	3.97805	17
	304	6	101	55.6295	64.6699	walk-canter-type1	3.292	6.208	1.19153	16			304	6	50	25.759	80.5334	walk-trot-type1	6.731	9.74	11.067	2.10845	17
	305	6	96	37.9466	76.4709	canter-trot-type2	54.652	40.652	4.00098	16			305	6	76	23.02	87.4981	trot-walk-type1	27.118	38.319	38.316	3.48794	17
	306	6	81	7.8635	84.4887	trot-walk-type1	17.014	36.152	2.83403	16			306	6	50	23.104	87.9987	walk-trot-type1	14.962	21.934	13.271	2.91496	17
	307	6	50	41.9242	89.521	walk-trot-type1	3.345	8.607	1.20752	16			307	6	60	23.104	88.0115	trot-walk-type1	35.177	28.913	18.319	3.46714	17
	308	6	76	19.7472	96.0313	trot-walk-type1	3.386	8.137	1.21957	16			308	6	50	38.285	94.6398	canter-trot-type1	34.049	34.372	52.539	3.53253	17
	309	6	106	40.427	31.7451	walk-trot-type2	2.486	3.721	0.91055	17			309	6	91	12.117	98.9731	trot-walk-type1	7.659	10.999	18.243	2.2331	17
	310	6	65	12.197	36.8152	trot-walk-type1	12.086	21.553	2.49205	17			310	6	50	26.9824	31.7054	walk-trot-type1	20.627	3.327	13.234	2.48299	18
	311	6	107	87.741	40.8482	walk-canter-type1	32.598	13.293	3.48425	17			311	6	60	29.9382	40.8748	trot-walk-type1	47.496	24.708	38.482	3.58636	18
	312	6	50	35.552	44.2856	canter-trot-type1	117.87	60.214	4.76958	17			312	6	76	38.1547	41.5124	walk-canter-type1	19.738	4.284	18.061	2.48579	18
	313	6	86	35.464	44.3112	trot-walk-type1	36.461	52.933	3.59624	17			313	6	117	27.1575	48.2595	canter-walk-type2	49.632	68.563	30.667	4.07918	18
	314	6	55	38.919	54.5952	canter-trot-type1	110.87	80.174	4.70836	17			314	6	101	48.8195	49.1258	walk-canter-type1	25.165	29.078	34.909	3.30032	18
	315	6	70	38.919	54.6234	trot-walk-type1	56.803	68.586	4.03959	17			315	6	112	36.1028	56.1407	canter-trot-type1	13.025	36.428	28.957	3.20788	18
	316	6	91	82.657	63.1668	walk-canter-type1	15.029	12.639	2.70998	17			316	6	80	23.1398	58.887	trot-walk-type1	44.106	42.601	57.14	3.76938	18
	317	6	45	63.029	63.2438	canter-trot-type2	59.75	57.984	4.09017	17			317	6	81	42.2067	63.9772	walk-canter-type1	26.276	16.02	26.711	3.05155	18
	318	6	70	45.329	63.3414	trot-walk-type1	72.725	74.471	4.28669	17			318	6	61	50.6463	69.163	canter-walk-type1	99.416	84.448	48.752	4.52105	18
	319	6	86	66.0483	63.4697	walk-canter-type1	20.006	13.096	2.99603	17			319	6	106	53.3299	70.5232	walk-canter-type1	40.609	38.003	36.687	3.67138	18
	320	6	60	31.774	69.3793	canter-trot-type2	95.074	58.733	4.55466	17			320	6	71	54.0769	85.2852	canter-trot-type1	12.811	17.681	13.394	2.72433	18
	321	6	173	41.277	70.1494	trot-canter-type2	7.737	10.257	2.04607	17			321	6	81	25.4074	86.4852	trot-walk-type1	56.89	53.508	67.321	4.01095	18
	322	6	60	27.62	71.7744	canter-trot-type1	104.14	83.084	4.64574	17			322	6	121	20.5948	89.9426	walk-trot-type2	4.584	17.963	12.221	2.42243	18
	323	6	50	31.876	73.0759	walk-trot-type1	15.318	9.823	2.72903	17			323	6	66	23.6067	92.0471	trot-walk-type1	113.14	41.256	74.174	4.34637	18
	324	6	70	32.1551	75.5763	trot-walk-type1	44.397	60.53	3.79317	17			324	6	65	27.2095	94.3205	walk-trot-type1	23.953	1.753	12.607	2.55357	18
	325	6	50	25.759	80.5334	walk-trot-type1	9.74	11.067	2.27621	17			325	6	76	33.4857	98.9864	trot-walk-type1	42.202	38.405	40.197	3.69644	18
	326	6	76	23.02	87.4981	trot-walk-type1	38.319	38.316	3.64595	17			326	7	55	44.2893	21.5389	walk-trot-type1	7.707	8.126	10.568	2.06894	19
	327	6	50	23.104	87.9987	walk-trot-type1	21.934	13.271	3.08804	17			327	7	55	34.9468	22.3464	trot-walk-type1	34.227	36.774	44.31	3.56955	19
	328	6	60	23.104	88.0115	trot-walk-type1	28.913	18.319	3.36429	17			328	7	45	30.3083	22.8266	walk-trot-type1	22.834	10.615	16.507	2.8169	19
	329	6	50	38.285	94.6398	canter-trot-type1	34.372	52.539	3.53724	17			329	7	80	65.2819	23.8682	trot-walk-type1	46.968	36.633	39.651	3.73291	19
	330	6	91	12.117	98.9731	trot-walk-type1	10.999	18.243	2.3978	17			330	7	61	21.995	24.396	walk-trot-type1	3.932	23.688	11.991	2.62541	19
	331	6	50	26.9824	31.7054	walk-trot-type1	3.327	13.234	1.202	18			331	7	70	38.6586	24.948	trot-walk-type1	51.619	34.83	44.813	3.76641	19
	332	6	60	29.9382	40.8748	trot-walk-type1	24.708	38.482	3.20714	18			332	7	61	27.7256	25.5378	walk-trot-type1	6.643	10.651	9.843	2.15719	19
	333	6	76	38.1547	41.5124	walk-canter-type1	4.284	18.061	1.45482	18			333	7	60	51.551	30.1456	trot-canter-type1	11.805	21.262	12.36	2.80538	19
	334	6	117	27.1575	48.2595	canter-walk-type2	68.563	30.667	4.22775	18			334	7	55	45.0118	36.1399	canter-trot-type1	48.403	53.412	36.516	3.93001	19
	335	6	101	48.8195	49.1258	walk-canter-type1	29.078	34.909	3.36998	18			335	7	70	35.1014	46.9336	trot-canter-type1	14.971	16.997	15.398	2.77161	19
	336	6	112	36.1028	56.1407	canter-trot-type1	36.428	28.957	3.59535	18			336	7	50	44.7636	41.8642	walk-trot-type1	16.618	12.925	10.364	2.69269	20
	337	6	80	23.1398	58.887	trot-walk-type1	42.601	57.14	3.75187	18			337	7	71	21.2942	42.9927	trot-walk-type1	13.494	19.144	21.386	2.79233	20
	338	6	81	42.2067	63.9772	walk-canter-type1	16.02	26.711	2.77384	18			338	7	40	40.9346	43.5252	walk-trot-type1	8.574	13.217	7.576	2.38839	20
	339	6	61	50.6463	69.163	canter-walk-type1	84.448	48.752	4.43614	18			339	7	70	46.2334	51.3037	trot-canter-type1	4.628	8.945	8.766	1.91494	20
	340	6	106	53.3299	70.5232	walk-canter-type1	38.003	36.687	3.63768	18			340	7	45	28.8214	56.9548	canter-trot-type1	16.869	41.23	43.063	3.369	20
	341	6	71	54.0769	85.2852	canter-trot-type1	17.681	13.394	2.87251	18			341	7	65	44.5265	58.6747	trot-canter-type1	35.374	40.109	31.667	3.63076	20
	342	6	81	25.4074	86.4852	trot-walk-type1	53.508	67.321	3.97984	18			342	7	50	46.0686	58.8359	canter-trot-type1	42.939	25.262	48.5	3.52931	20
	343	6	121	20.5948	89.9426	walk-trot-type2	17.963	12.221	2.8883	18			343	7	55	46.1741	63.7364	trot-canter-type1	21.403	24.857	16.282	3.14114	20
	344	6	66	23.6067	92.0471	trot-walk-type1	41.256	74.174	3.7198	18			344	7	50	24.0693	74.459	canter-trot-type1	7.144	17.132	14.587	2.49635	20
	345	6	65	27.2095	94.3205	walk-trot-type1	1.753	12.607	0.56122	18			345	7	86	14.4272	74.6461	trot-walk-type1	1.72	2.594	5.73	0.76857	20
	346	6	76	33.4857	98.9864	trot-walk-type1	38.405	40.197	3.64818	18			346	7	76	50.4377	80.6035	trot-canter-type1	21.582	24.28	25.85	3.13248	20
	347	7	55	44.2893	21.5389	walk-trot-type1	8.126	10.568	2.09511	19			347	7	40	69.186	81.5304	canter-trot-type1	92.41	100.239	74.529	4.56772	20
	348	7	55	34.9468	22.3464	trot-walk-type1	36.774	44.31	3.6048	19			348	7	65	69.186	81.5596	trot-walk-type1	65.298	67.525	86.306	4.19587	20
	349	7	45	30.3083	22.8266	walk-trot-type1	10.615	16.507	2.36231	19			349	7	70	46.2625	81.6916	trot-canter-type1	42.976	26.963	48.998	3.55448	20
	350	7	80	65.2819	23.8682	trot-walk-type1	36.633	39.651	3.60096	19			350	7	76	46.8617	83.1001	canter-walk-type1	38.803	65.84	59.117	3.95741	20
	351	7	61	21.995	24.396	walk-trot-type1	23.688	11.991	3.16497	19			351	7	50	28.0501	83.1427	walk-trot-type1	19.557	50.184	38.65	3.55164	20
	352	7	70	38.6586	24.948	trot-walk-type1	34.83	44.813	3.55049	19			352	7	70	37.9169	83.159	trot-canter-type1	39.33	86.814	42.311	4.14428	20
	353	7	61	27.7256	25.5378	walk-trot-type1	10.651	9.843	2.36561	19			353	7	30	47.8271	84.1686	canter-trot-type2	145.388	33.313	56.894	4.49256	20
	354	7	60	51.551	30.1456	trot-canter-type1	21.262	12.36	3.0569	19			354	7	65	58.453	84.2029	trot-canter-type1	135.153	116.295	88.072	4.83409	20
	355	7	55	45.0118	36.1399	canter-trot-type1	53.412	36.516	3.97804	19			355	7	55	55.4956	84.3038	canter-trot-type1	4.895	43.573	49.662	3.18775	20
	356	7	70	35.1014	46.9336	trot-canter-type1	16.997	15.398	2.83304	19			356	7	56	43.5474	84.3623	trot-canter-type1	97.651	107.508	32.508	4.63064	20
	357	7	50	44.7636	41.8642	walk-trot-type1	12.925	10.364	2.55914	20			357	7	55	31.8592	84.4243	canter-trot-type2	30.434	109.849	86.754	4.25052	20
	358	7	71	21.2942	42.9927	trot-walk-type1	19.144	21.386	2.95199	20			358	7	61	24.2782	84.4568	trot-canter-type1	8.251	71.856	64.162	3.69021	20
	359	7	40	40.9346	43.5252	walk-trot-type1	13.217	7.576	2.58153	20			359	7	65	41.179	85.5872	trot-walk-type1	69.663	88.157	105.02	4.36831	20
	360	7	70	46.2334	51.3037	trot-canter-type1	8.945	8.766	2.19108	20			360	7	96	46.0423	85.6572	walk-canter-type1	24.961	35.536	22.49	3.40945	20
	361	7	45	28.8214	56.9548	canter-trot-type1	41.23	43.063	3.71917	20			361	7	40	27.0876	94.0264	canter-trot-type2	19.601	19.329	11.502	2.96861	20
	362	7	65	44.5265	58.6747	trot-canter-type1	40.109	31.667	3.69159	20			362	7	65	20.8457	95.7106	trot-walk-type1	15.949	5.255	12.61	2.36104	20
	363	7	50	46.0686	58.8359	canter-trot-type1	25.262	48.5	3.22929	20			363	7	45	70.2356	26.2676	walk-trot-type1	9.102	10.842	9.431	2.29976	21
	364	7	55	46.1741	63.7364	trot-canter-type1	24.857	16.282	3.21316	20			364	7	50	33.9229	41.5949	trot-canter-type1	6.974	21.288	10.491	2.64835	21
	365	7	50	24.0693	74.459	canter-trot-type1	17.132	14.587	2.84096	20			365	7	45	75.0484	47.7402	canter-trot-type1	60.522	67.749	27.456	4.161	21
	366	7	86	14.4272	74.6461	trot-walk-type1	2.594	5.73	0.95302	20			366	7	66	34.264	47.8514	trot-walk-type1	4.87	3.747	5.429	1.46056	21
	367	7	76	50.4377	80.6035	trot-canter-type1	24.28	25.85	3.18964	20			367	7	51	61.1945	54.1719	walk-trot-type1	7.194	14.449	7.867	2.38157	21
	368	7	40	69.186	81.5304	canter-trot-type1	100.239	74.529	4.60756	20			368	7	60	39.4487	55.7133	trot-canter-type1	12.433	20.505	10.854	2.80146	21
	369	7	65	69.186	81.5596	trot-walk-type1	67.525	86.306	4.2125	20			369	7	50	75.0354	55.7881	canter-trot-type1	22.922	33.91	22.585	3.34695	21
	370	7	70	46.2625	81.6916	trot-canter-type1	26.963	48.998	3.29448	20			370	7	50	46.21	63.9496	trot-canter-type1	20.449	15.32	13.696	2.88392	21
	371	7	76	46.8617	83.1001	canter-walk-type1	65.84	59.117	4.18723	20			371	7	66	58.0974	67.3826	canter-trot-type1	33.673	48.592	25.428	3.71681	21
	372	7	50	28.0501	83.1427	walk-trot-type1	50.184	38.65	3.9157	20			372	7	39	50.4096	67.4278	trot-canter-type1	24.258	10.718	24.045	2.86152	21
	373	7	70	37.9169	83.159	trot-canter-type1	86.814	42.311	4.46377	20			373	7	96	33.9521	68.286	trot-canter-type2	10.217	12.478	11.597	2.42903	21
	374	7	30	47.8271	84.1686	canter-trot-type2	33.313	56.894	3.50593	20			374	7	56	92.4332	69.0841	canter-trot-type1	76.971	78.471	76.471	4.35312	21
	375	7	65	58.453	84.2029	trot-canter-type1	116.295	88.072	4.75613	20			375	7	60	96.2901	69.1485	trot-canter-type1	10.687	9.275	19.805	2.30069	21
	376	7	55	55.4956	84.3038	canter-trot-type1	43.573	49.662	3.77444	20			376	7	55	64.4944	75.5078	canter-trot-type1	81.358	93.592	69.968	4.47135	21
	377	7	56	43.5474	84.3623	trot-canter-type1	107.508	32.508	4.67756	20			377	7	50	34.8785	78.425	walk-trot-type1	12.871	16.786	9.189	2.69656	21
	378	7	55	31.8592	84.4243	canter-trot-type2	109.849	86.754	4.69911	20			378	7	55	47.5078	78.453	trot-canter-type1	12.329	12.911	8.599	2.53528	21
	379	7	61	24.2782	84.4568	trot-canter-type1	71.856	64.162	4.27466	20			379	7	71	29.4434	80.0537	trot-canter-type1	5.492	15.236	9.194	2.33832	21
	380	7	65	41.179	85.5872	trot-walk-type1	88.157	105.02	4.47912	20			380	7	55	69.7029	80.7025	canter-trot-type1	38.037	41.182	36.971	3.67906	21
	381	7	96	46.0423	85.6572	walk-canter-type1	35.536	22.49	3.57053	20			381	7	71	60.6258	80.7259	trot-canter-type1	8.594	21.224	30.659	2.70197	21
	382	7	40	27.0876	94.0264	canter-trot-type2	19.329	11.502	2.96161	20			382	7	75	42.1134	81.3789	trot-canter-type1	5.322	17.414	12.824	2.43079	21
	383	7	65	20.8457	95.7106	trot-walk-type1	5.255	12.61	1.65919	20			383	7	55	68.5979	87.1751	canter-trot-type1	17.4	35.833	27.404	3.28154	21
	384	7	45	70.2356	26.2676	walk-trot-type1	10.842	9.431	2.3834	21			384	7	56	55.0477	87.3118	trot-canter-type1	17.847	20.668	15.503	2.95792	21
	385	7	50	33.9229	41.5949	trot-canter-type1	21.288	10.491	3.05813	21			385	7	45	93.3499	87.4188	canter-trot-type1	13.829	41.649	38.663	3.32284	21
	386	7	45	75.0484	47.7402	canter-trot-type1	67.749	27.456	4.21581	21			386	7	60	53.7347	89.2428	trot-canter-type1	14.591	14.812	16.162	2.68796	21
	387	7	66	34.264	47.8514	trot-walk-type1	3.747	5.429	1.32085	21			387	7	55	99.4112	93.96	canter-trot-type1	12.632	28.763	20.956	3.03001	21
	388	7	51	61.1945	54.1719	walk-trot-type1	14.449	7.867	2.67066	21			388	8	50	28.3965	43.6133	walk-trot-type1	24.187	33.29	25.098	3.35824	22
	389	7	60	39.4487	55.7133	trot-canter-type1	20.505	10.854	3.02065	21			389	8	50	13.4884	47.716	trot-canter-type1	18.259	15.257	24.116	2.81889	22
	390	7	50	75.0354	55.7881	canter-trot-type1	33.91	22.585	3.52371	21			390	8	50	42.5095	49.4045	canter-trot-type1	16.32	50.809	44.415	3.51347	22
	391	7	50	46.21	63.9496	trot-canter-type1	15.32	13.696	2.72914	21			391	8	86	22.4892	50.1523	trot-walk-type1	32.564	29.503	39.997	3.43507	22
	392	7	66	58.0974	67.3826	canter-trot-type1	48.592	25.428	3.88347	21			392	8	55	30.4865	50.7301	walk-trot-type1	14.326	19.17	17.459	2.81827	22
	393	7	39	50.4096	67.4278	trot-canter-type1	10.718	24.045	2.37193	21			393	8	117	49.928	50.7778	trot-canter-type2	30.367	29.43	30.079	3.39781	22
	394	7	96	33.9521	68.286	trot-canter-type2	12.478	11.597	2.52399	21			394	8	50	36.9997	52.6883	canter-trot-type1	34.131	42.588	52.663	3.647	22
	395	7	56	92.4332	69.0841	canter-trot-type1	78.471	76.471	4.36273	21			395	8	65	13.893	52.9237	trot-walk-type1	56.984	47.755	57.675	3.95832	22
	396	7	60	96.2901	69.1485	trot-canter-type1	9.275	19.805	2.22737	21			396	8	56	19.0592	61.6647	walk-trot-type1	30.163	31.336	24.469	3.42586	22
	397	7	55	64.4944	75.5078	canter-trot-type1	93.592	69.968	4.53895	21			397	8	75	27.0459	61.6808	trot-walk-type1	53.491	50.224	31.063	3.94851	22
	398	7	50	34.8785	78.425	walk-trot-type1	16.786	9.189	2.82054	21			398	8	50	18.6416	65.1302	walk-trot-type1	22.031	32.119	25.573	3.29861	22
	399	7	55	47.5078	78.453	trot-canter-type1	12.911	8.599	2.5581	21			399	8	102	28.7696	65.5714	trot-canter-type2	34.726	30.761	21.895	3.4887	22
	400	7	71	29.4434	80.0537	trot-canter-type1	15.236	9.194	2.72365	21			400	8	102	39.3815	66.3118	canter-walk-type1	39.222	53.817	43.445	3.83986	22
	401	7	55	69.7029	80.7025	canter-trot-type1	41.182	36.971	3.71799	21			401	8	116	39.464	67.125	walk-canter-type1	32.739	33.12	33.064	3.49436	22
	402	7	71	60.6258	80.7259	trot-canter-type1	21.224	30.659	3.05512	21			402	8	56	23.8523	72.9043	canter-walk-type1	68.233	98.998	58.766	4.42623	22
	403	7	75	42.1134	81.3789	trot-canter-type1	17.414	12.824	2.85729	21			403	8	76	16.0308	75.5844	trot-walk-type1	76.267	93.052	84.107	4.43863	22
	404	7	55	68.5979	87.1751	canter-trot-type1	35.833	27.404	3.57886	21			404	8	60	25.4103	76.0403	walk-trot-type1	16.691	24.616	19.499	3.02787	22
	405	7	56	55.0477	87.3118	trot-canter-type1	20.668	15.503	3.0286	21			405	8	76	12.0168	76.724	trot-walk-type1	56.804	73.668	58.049	4.17801	22
	406	7	45	93.3499	87.4188	canter-trot-type1	41.649	38.663	3.72927	21			406	8	55	18.3018	79.8657	walk-trot-type1	27.715	31.369	22.93	3.38581	22
	407	7	60	53.7347	89.2428	trot-canter-type1	14.812	16.162	2.69542	21			407	8	75	22.9002	79.9006	trot-walk-type1	40.486	39.174	36.577	3.68462	22
	408	7	55	99.4112	93.96	canter-trot-type1	28.763	20.956	3.35909	21			408	8	60	28.3866	80.3897	walk-trot-type1	20.278	34.082	25.427	3.30247	22
	409	8	50	28.3965	43.6133	walk-trot-type1	33.29	25.098	3.50524	22			409	8	60	17.0152	82.6604	trot-canter-type1	56.974	89.023	53.453	4.29044	22
	410	8	50	13.4884	47.716	trot-canter-type1	15.257	24.116	2.72505	22			410	8	61	31.9862	85.2429	canter-walk-type1	69.521	80.586	62.329	4.3182	22
	411	8	50	42.5095	49.4045	canter-trot-type1	50.809	44.415	3.92807	22			411	8	66	22.3435	86.1736	walk-canter-type1	16.336	41.06	26.849	3.35683	22
	412	8	86	22.4892	50.1523	trot-walk-type1	29.503	39.997	3.3845	22			412	8	60	26.6216	88.2018	canter-walk-type1	66.398	71.227	77.305	4.23138	22
	413	8	55	30.4865	50.7301	walk-trot-type1	19.17	17.459	2.95334	22			413	8	66	21.2925	92.1984	walk-canter-type1	19.672	30.247	24.62	3.21725	22
	414	8	117	49.928	50.7778	trot-canter-type2	29.43	30.079	3.38201	22			414	8	50	26.4979	95.7612	canter-trot-type1	68.885	40.369	67.794	4.00053	22
	415	8	50	36.9997	52.6883	canter-trot-type1	42.588	52.663	3.75157	22			415	8	75	13.7455	97.9505	trot-walk-type1	42.057	97.364	62.025	4.24435	22
	416	8	65	13.893	52.9237	trot-walk-type1	47.755	57.675	3.86608	22			416	8	55	22.3471	35.1544	walk-trot-type1	8.736	10.512	12.7	2.26423	23
	417	8	56	19.0592	61.6647	walk-trot-type1	31.336	24.469	3.44476	22			417	8	71	12.9711	35.2498	trot-walk-type1	14.412	15.179	14.906	2.69431	23
	418	8	75	27.0459	61.6808	trot-walk-type1	50.224	31.063	3.9165	22			418	8	44	11.1893	40.0686	walk-trot-type1	3.124	2.031	7.052	0.94683	23
	419	8	50	18.6416	65.1302	walk-trot-type1	32.119	25.573	3.46944	22			419	8	117	70.6283	47.395	trot-canter-type2	12.214	9.469	15.339	2.38339	23
	420	8	102	28.7696	65.5714	trot-canter-type2	30.761	21.895	3.42624	22			420	8	40	43.1166	49.7543	canter-trot-type1	45.894	50.616	23.77	3.8765	23
	421	8	102	39.3815	66.3118	canter-walk-type1	53.817	43.445	3.98558	22			421	8	40	38.6574	50.7097	trot-canter-type1	11.898	16.432	15.104	2.65075	23
	422	8	116	39.464	67.125	walk-canter-type1	33.12	33.064	3.50013	22			422	8	50	30.5628	52.329	canter-trot-type1	40.181	42.733	39.09	3.72465	23
	423	8	56	23.8523	72.9043	canter-walk-type1	98.998	58.766	4.5951	22			423	8	71	21.5701	56.8215	trot-walk-type1	19.185	16.874	26.614	2.892	23
	424	8	76	16.0308	75.5844	trot-walk-type1	93.052	84.107	4.53315	22			424	8	50	28.6775	62.7047	walk-trot-type1	8.16	14.122	18.129	2.4106	23
	425	8	60	25.4103	76.0403	walk-trot-type1	24.616	19.499	3.20339	22			425	8	61	19.2034	64.8305	trot-walk-type1	7.395	23.128	13.381	2.72534	23
	426	8	76	12.0168	76.724	trot-walk-type1	73.668	58.049	4.29957	22			426	8	50	20.9784	65.0763	walk-trot-type1	12.335	17.326	13.071	2.69667	23
	427	8	55	18.3018	79.8657	walk-trot-type1	31.369	22.93	3.44582	22			427	8	51	26.8304	38.4723	walk-trot-type1	20.652	18.53	17.535	2.97507	24
	428	8	75	22.9002	79.9006	trot-walk-type1	39.174	36.577	3.66801	22
	429	8	60	28.3866	80.3897	walk-trot-type1	34.082	25.427	3.52877	22
	430	8	60	17.0152	82.6604	trot-canter-type1	89.023	53.453	4.48889	22
	431	8	61	31.9862	85.2429	canter-walk-type1	80.586	62.329	4.38933	22
	432	8	66	22.3435	86.1736	walk-canter-type1	41.06	26.849	3.71504	22
	433	8	60	26.6216	88.2018	canter-walk-type1	71.227	77.305	4.26587	22
	434	8	66	21.2925	92.1984	walk-canter-type1	30.247	24.62	3.40939	22
	435	8	50	26.4979	95.7612	canter-trot-type1	40.369	67.794	3.69807	22
	436	8	75	13.7455	97.9505	trot-walk-type1	97.364	62.025	4.57846	22
	437	8	55	22.3471	35.1544	walk-trot-type1	10.512	12.7	2.3525	23
	438	8	71	12.9711	35.2498	trot-walk-type1	15.179	14.906	2.71989	23
	439	8	44	11.1893	40.0686	walk-trot-type1	2.031	7.052	0.70846	23
	440	8	117	70.6283	47.395	trot-canter-type2	9.469	15.339	2.24806	23
	441	8	40	43.1166	49.7543	canter-trot-type1	50.616	23.77	3.92427	23
	442	8	40	38.6574	50.7097	trot-canter-type1	16.432	15.104	2.79921	23
	443	8	50	30.5628	52.329	canter-trot-type1	42.733	39.09	3.75496	23
	444	8	71	21.5701	56.8215	trot-walk-type1	16.874	26.614	2.82575	23
	445	8	50	28.6775	62.7047	walk-trot-type1	14.122	18.129	2.64772	23
	446	8	61	19.2034	64.8305	trot-walk-type1	23.128	13.381	3.14107	23
	447	8	50	20.9784	65.0763	walk-trot-type1	17.326	13.071	2.8522	23
	448	8	60	24.1293	66.1421	trot-walk-type1	17.056	.	2.83651	23
	449	8	45	18.3687	66.9002	walk-trot-type1	14.946	.	2.70441	23
	450	8	76	24.717	67.6977	trot-walk-type1	21.459	.	3.06616	23
	451	8	45	34.3213	68.0738	walk-trot-type1	12.345	.	2.51322	23
	452	8	60	30.8504	68.2089	trot-canter-type1	22.578	.	3.11696	23
	453	8	45	9.2823	68.245	canter-trot-type2	35.624	.	3.57302	23
	454	8	56	21.9151	69.546	trot-walk-type1	22.898	.	3.13104	23
	455	8	45	11.2766	70.809	walk-trot-type1	6.869	.	1.92707	23
	456	8	65	9.274	72.3816	trot-walk-type1	18.755	.	2.93144	23
	457	8	50	17.9505	72.8166	walk-trot-type1	9.831	.	2.28554	23
	458	8	60	13.0193	73.5961	trot-canter-type1	24.189	.	3.18589	23
	459	8	45	36.6486	76.4983	canter-trot-type1	29.574	.	3.38688	23
	460	8	55	30.3413	77.4338	walk-trot-type1	12.993	.	2.56441	23
	461	8	81	33.2291	78.6693	trot-canter-type2	6.845	.	1.92348	23
	462	8	50	30.611	81.4625	canter-trot-type1	60.704	.	4.10601	23
	463	8	50	12.949	85.1273	walk-trot-type1	10.931	.	2.39163	23
	464	8	60	15.7599	89.3121	walk-trot-type1	6.394	.	1.85535	23
	465	8	61	29.9193	96.0533	trot-canter-type2	43.853	.	3.78085	23
	466	8	45	24.2628	96.1398	canter-trot-type1	31.141	.	3.43854	23
	467	8	50	33.8805	96.7463	walk-trot-type1	12.121	.	2.49495	23
	468	8	76	46.9622	98.1109	trot-walk-type1	27.442	.	3.31209	23
	469	8	51	26.8304	38.4723	walk-trot-type1	18.53	17.535	2.91941	24
	470	8	65	48.6364	45.5583	trot-walk-type1	41.226	.	3.71907	24
	471	8	50	27.9965	47.0038	walk-trot-type1	9.597	.	2.26141	24
	472	8	55	32.3122	50.063	trot-canter-type1	31.641	.	3.45444	24
	473	8	50	32.2052	53.0866	walk-trot-type1	24.756	.	3.20905	24
	474	8	122	74.0216	53.8366	trot-canter-type2	45.568	.	3.8192	24
	475	8	50	46.5976	54.5832	canter-trot-type1	54.912	.	4.00573	24
	476	8	50	24.7691	56.6074	trot-walk-type1	82.982	.	4.41862	24
	477	8	55	20.4709	57.1539	walk-trot-type1	31.649	.	3.45472	24
	478	8	61	21.8151	57.2639	trot-canter-type1	40.983	.	3.71315	24
	479	8	45	42.0256	58.6604	canter-trot-type1	25.403	.	3.23485	24
	480	8	65	13.7575	59.2477	trot-walk-type1	27.814	.	3.32554	24
	481	8	45	46.0343	67.8468	walk-trot-type1	55.817	.	4.02207	24
	482	8	66	12.295	69.1923	trot-walk-type1	31.218	.	3.44099	24
	483	8	55	29.2027	70.2799	walk-trot-type1	21.645	.	3.07478	24
	484	8	65	16.1228	72.3551	trot-walk-type1	26.058	.	3.26032	24
	485	8	51	22.3146	72.8453	walk-trot-type1	23.73	.	3.16673	24
	486	8	71	13.7611	73.8583	trot-walk-type1	30.938	.	3.43198	24
	487	8	45	27.3348	74.1569	walk-trot-type1	17.905	.	2.8851	24
	488	8	127	20.4351	77.5945	trot-walk-type2	22.373	.	3.10786	24
	489	8	45	33.7088	82.9751	walk-trot-type1	20.483	.	3.01961	24
	490	8	76	14.9239	85.101	trot-walk-type1	30.452	.	3.41615	24
	491	8	45	19.3383	85.9037	walk-trot-type1	43.302	.	3.7682	24
	492	8	45	26.5011	88.3302	trot-canter-type1	27.449	.	3.31234	24
	493	8	45	41.5555	89.4635	canter-trot-type1	39.504	.	3.6764	24
	494	8	50	15.6707	90.7682	trot-canter-type1	25.814	.	3.25092	24
	495	8	35	20.4666	91.8576	canter-trot-type1	100.127	.	4.60643	24
	496	8	55	21.2399	93.9361	trot-walk-type1	35.994	.	3.58335	24

## Sheet: modb
Obs	Rider	horse1	trans	logmedian	ID	med	smed	status	rein	s25med
1	1	11	walk-canter-type1	2.12728	1	8.392	2.8969	bef	L	1.70203			The SAS System												copied values- not traceable(sorry)
2	1	11	canter-trot-type1	2.71109	2	15.046	3.8789	bef	L	1.96949
3	1	11	trot-walk-type1	2.70927	3	15.018	3.8753	bef	L	1.96859			The Mixed Procedure																	Differences
4	1	11	walk-canter-type1	1.16447	4	3.204	1.79	bef	L	1.33792															Stage of transition	Type	Est	SE	BT	within category and type	between opposite types	between types within category		between opposite types
5	1	11	canter-trot-type1	2.37447	5	10.745	3.278	bef	L	1.81053			Model Information												Before	Walk-trot-type1	1.8726	0.07501	12.2965	b	NE			b
6	1	11	walk-canter-type1	2.35129	6	10.499	3.2402	bef	L	1.80007			Data Set	WORK.ALL											During	n=136	1.8935	0.07501	12.8547	a
7	1	11	canter-trot-type1	2.87492	7	17.724	4.21	bef	L	2.05183			Dependent Variable	s25med											After		1.9881	0.07501	15.6226	ab	NE
8	1	11	trot-walk-type1	2.86668	8	17.579	4.1927	bef	L	2.0476			Covariance Structure	Variance Components											Before	Walk-trot-type2	1.8598	0.1074	11.9637	ac	NE
9	1	11	walk-canter-type1	1.338	9	3.811	1.9523	bef	L	1.39724			Estimation Method	REML											During	n=14	1.9236	0.1074	13.6918	bc
10	1	11	canter-trot-type1	1.92152	10	6.831	2.6137	bef	L	1.61669			Residual Variance Method	Profile											After		2.0542	0.1074	17.8062	ab	NE
11	1	11	trot-walk-type1	1.83719	11	6.279	2.5058	bef	L	1.58296			Fixed Effects SE Method	Model-Based											Before	Trot-walk-type1	2.2151	0.07439	24.0754	bc	NE			b
12	1	12	walk-trot-type1	1.95404	12	7.057	2.6565	bef	L	1.62988			Degrees of Freedom Method	Containment											During	n=136	2.0886	0.07439	19.0292	ab
13	1	12	trot-walk-type1	3.43926	13	31.164	5.5825	bef	L	2.36273															After		1.9489	0.07439	14.4264	ac	NE
14	1	12	walk-trot-type1	3.00903	14	20.268	4.502	bef	L	2.12179			Class Level Information												Before	Trot-walk-type2	2.1105	0.1305	19.84		NE
15	1	12	walk-trot-type1	2.52166	15	12.449	3.5283	bef	L	1.87839			Class	Levels	Values										During	n=8	1.9929	0.1305	15.774
16	1	12	walk-trot-type1	3.61534	16	37.164	6.0962	bef	L	2.46906			Rider	6	1 2 4 6 7 8										After		1.9556	0.1305	14.6258		NE
17	1	12	trot-walk-type1	3.70697	17	40.73	6.382	bef	L	2.52627			horse	18	DEID										Before	Trot-canter-type1	2.1542	0.08561	21.535	b	NE			c
18	1	12	walk-trot-type2	2.25135	18	9.501	3.0823	bef	L	1.75565			trans	12	canter-trot-other canter-trot-type1 canter-trot-type2 canter-walk-type1 canter-walk-type2 trot-canter-type1 trot-canter-type2 trot-walk-type1 trot-walk-type2 walk-canter-type1 walk-trot-type1 walk-trot-type2										During	n=47	2.1789	0.08561	22.5398	a	d			d
19	1	12	walk-trot-type2	2.36087	19	10.6	3.2558	bef	L	1.80438			gait_bef	6	0 1 2 3 4 99										After		2.2435	0.08561	25.334	ab	NE
20	1	12	walk-canter-type1	2.85285	20	17.337	4.1638	bef	L	2.04054			gait_aft	7	0 1 2 3 4 6 99										Before	Trot-canter-type2	2.062	0.0934	18.0782		NE			a
21	1	12	canter-trot-type2	3.39282	21	29.75	5.4543	bef	L	2.33545			g_bef	5	0 1 2 6 34										During	n=25	2.0637	0.0934	18.1379		f			f
22	1	12	trot-canter-type1	2.88922	22	17.979	4.2402	bef	L	2.05917			g_aft	5	0 1 2 6 34										After		2.1571	0.0934	21.6512		NE			e
23	1	12	canter-trot-type2	3.87977	23	48.413	6.9579	bef	L	2.63779			status	3	aft bef dur										Before	Canter-trot-type1	2.4021	0.07787	33.2939	b	NE			c
24	1	12	canter-trot-type1	3.80766	24	45.045	6.7116	bef	L	2.59067			rein	2	L R										During	n=71	2.3868	0.07787	32.4537	a	d			d
25	1	12	trot-walk-type1	2.75987	25	15.798	3.9746	bef	L	1.99365			ID	496	1 2 3 4 5 6 7 8 9 10 11 12 13 14 15 16 17 18 19 20 21 22 23 24 25 26 27 28 29 30 31 32 33 34 35 36 37 38 39 40 41 42 43 44 45 46 47 48 49 50 51 52 53 54 55 56 57 58 59 60 61 62 63 64 65 66 67 68 69 70 71 72 73 74 75 76 77 78 79 80 81 82 83 84 85 86 87 88 89 90 91 92 93 94 95 96 97 98 99 100 101 102 103 104 105 106 107 108 109 110 111 112 113 114 115 116 117 118 119 120 121 122 123 124 125 126 127…										After		2.3207	0.07787	29.0052	ab	NE
26	1	12	walk-trot-type1	1.66129	26	5.266	2.2948	bef	L	1.51486			trans1	12	canter-trot-other canter-trot-type1 canter-trot-type2 canter-walk-type1 canter-walk-type2 trot-canter-type1 trot-canter-type2 trot-walk-type1 trot-walk-type2 walk-canter-type1 walk-trot-type1 walk-trot-type2										Before	Canter-trot-type2	2.4146	0.09947	33.9923		NE			a
27	1	12	walk-canter-type1	1.99869	27	7.379	2.7165	bef	L	1.64818															During	n=19	2.5021	0.09947	39.1939	a	f			f
28	1	12	canter-trot-type1	3.93101	28	50.958	7.1385	bef	L	2.6718			Dimensions												After		2.3849	0.09947	32.3505	a	NE			e
29	1	12	trot-walk-type1	3.42109	29	30.603	5.532	bef	L	2.35202			Covariance Parameters	7											Before	Walk-canter-type1	2.0049	0.09028	16.1574	a	NE
30	1	12	walk-trot-type1	1.71347	30	5.548	2.3555	bef	L	1.53475			Columns in X	54											During	n=31	2.0168	0.09028	16.5444		g	g		g
31	1	12	walk-trot-type1	2.38985	31	10.912	3.3033	bef	L	1.8175			Columns in Z	721											After		2.228	0.09028	24.6411	a	NE
32	1	12	walk-trot-type1	2.70903	32	15.015	3.8749	bef	L	1.96847			Subjects	1											Before	Canter-walk-type 1	2.5434	0.1381	18.42	b	NE
33	1	12	walk-trot-type1	1.5985	33	4.946	2.2239	bef	L	1.49126			Max Obs per Subject	2769											During	n=7	2.6481	0.1381	19.18	a	g			g
34	1	12	walk-trot-type1	1.56119	34	4.764	2.1828	bef	L	1.47742															After		2.3859	0.1381	17.28	ab	NE
35	1	12	trot-walk-type1	2.86061	35	17.472	4.18	bef	L	2.0445			Number of Observations													Rein				between reins
36	1	12	walk-trot-type1	1.76215	36	5.825	2.4135	bef	L	1.55354			Number of Observations Read	2769												Left	2.1817	0.07291	22.6558	a
37	1	12	walk-trot-type1	2.73933	37	15.477	3.934	bef	L	1.98344			Number of Observations Used	2769												Right	2.2297	0.07275	24.7164	a
38	1	12	walk-trot-type1	1.84083	38	6.302	2.5103	bef	L	1.5844			Number of Observations Not Used	0
39	1	13	walk-trot-type1	2.24936	39	9.482	3.0792	bef	L	1.75478
40	1	13	trot-walk-type2	2.87223	40	17.676	4.2043	bef	L	2.05044			Iteration History
41	1	13	walk-trot-type1	2.43427	41	11.407	3.3775	bef	L	1.8378			Iteration	Evaluations	-2 Res Log Like	Criterion
42	1	13	walk-trot-type1	2.92925	42	18.714	4.3259	bef	L	2.07989			0	1	2190.03
43	1	13	trot-canter-type2	2.42976	43	11.356	3.3699	bef	L	1.83573			1	3	211.942	0.0016411
44	1	13	canter-trot-type2	3.25381	44	25.889	5.0881	bef	L	2.25568			2	2	208.718	0.00015971
45	1	13	trot-walk-type1	2.43702	45	11.439	3.3821	bef	L	1.83906			3	1	208.309	2.58e-06
46	1	13	walk-canter-type1	2.83841	46	17.089	4.1338	bef	L	2.03318			4	1	208.302	1e-08
47	1	13	canter-trot-type2	1.37765	47	3.966	1.9914	bef	L	1.41116
48	1	13	canter-trot-type2	2.02677	48	7.589	2.7549	bef	L	1.65979			Convergence criteria met.
49	1	13	trot-walk-type1	1.52996	49	4.618	2.1489	bef	L	1.46593
50	1	13	walk-canter-type1	2.51546	50	12.372	3.5174	bef	L	1.87548			Covariance Parameter Estimates
51	1	13	canter-trot-type1	2.78802	51	16.249	4.031	bef	L	2.00773			Cov Parm	Estimate
52	1	13	walk-canter-type1	2.45127	52	11.603	3.4063	bef	L	1.84562			ID	0.03503	0.253752
53	1	13	canter-trot-type1	2.24924	53	9.481	3.079	bef	L	1.75472			Rider	0.01477	0.106992
54	1	13	trot-walk-type1	1.70202	54	5.485	2.342	bef	L	1.53036			horse(Rider)	0.02542	0.184139
55	1	13	walk-trot-type1	1.74826	55	5.745	2.3968	bef	L	1.54816			horse*rein	0.00204	0.0147775
56	1	13	walk-trot-type1	2.27846	56	9.762	3.1244	bef	L	1.76759			horse*trans1	0.01864	0.135025
57	2	21	walk-trot-type2	2.52765	57	12.524	3.5389	bef	L	1.8812			horse*status	0.000278	0.00201379
58	2	21	trot-canter-type1	3.20607	58	24.682	4.9681	bef	L	2.22892			Residual	0.04187	0.3033
59	2	21	canter-trot-other	3.10692	59	22.352	4.7278	bef	L	2.17435				0.138048
60	2	21	trot-canter-type1	3.15794	60	23.522	4.8499	bef	L	2.20226			Fit Statistics
61	2	21	canter-trot-type1	3.67031	61	39.264	6.2661	bef	L	2.50322			-2 Res Log Likelihood	208.3
62	2	21	trot-canter-type1	3.3554	62	28.657	5.3532	bef	L	2.3137			AIC (Smaller is Better)	222.3
63	2	21	canter-trot-type1	3.121	63	22.669	4.7612	bef	L	2.18202			AICC (Smaller is Better)	222.3
64	2	21	walk-trot-type1	2.56848	64	13.046	3.6119	bef	L	1.90051			BIC (Smaller is Better)	251.7
65	2	21	walk-trot-type1	2.52019	65	12.431	3.5258	bef	L	1.8777
66	2	21	trot-canter-type2	2.89718	66	18.123	4.2571	bef	L	2.06328			Solution for Fixed Effects
67	2	21	canter-trot-type1	3.43069	67	30.898	5.5586	bef	L	2.35767			Effect	trans	status	rein	Estimate	Standard	DF	t Value	Pr > |t|
68	2	21	trot-walk-type2	2.83392	68	17.012	4.1246	bef	L	2.0309								Error
69	2	21	trot-canter-type1	2.80008	69	16.446	4.0554	bef	L	2.01379			Intercept				1.9477	0.1077	0	18.08	.
70	2	21	canter-trot-type1	2.91853	70	18.514	4.3028	bef	L	2.07432			trans	canter-trot-other			0.5055	0.2923	2197	1.73	0.0839
71	2	21	trot-canter-type2	3.16167	71	23.61	4.859	bef	L	2.20432			trans	canter-trot-type1			0.4632	0.09833	2197	4.71	<.0001
72	2	21	canter-trot-type1	3.21298	72	24.853	4.9853	bef	L	2.23277			trans	canter-trot-type2			0.5785	0.1151	2197	5.03	<.0001
73	2	21	walk-trot-type1	2.76077	73	15.812	3.9764	bef	L	1.9941			trans	canter-walk-type1			0.7245	0.1517	2197	4.78	<.0001
74	2	21	trot-walk-type1	2.86129	74	17.484	4.1814	bef	L	2.04484			trans	canter-walk-type2			0.7453	0.295	2197	2.53	0.0116
75	2	21	walk-trot-type1	2.59727	75	13.427	3.6643	bef	L	1.91423			trans	trot-canter-type1			0.2553	0.1054	2197	2.42	0.0156
76	2	21	trot-canter-type1	2.9739	76	19.568	4.4236	bef	L	2.10323			trans	trot-canter-type2			0.1401	0.1098	2197	1.28	0.2023
77	2	21	canter-trot-type1	3.13349	77	22.954	4.791	bef	L	2.18884			trans	trot-walk-type1			0.1649	0.09525	2197	1.73	0.0835
78	2	21	trot-canter-type1	3.46652	78	32.025	5.6591	bef	L	2.37888			trans	trot-walk-type2			0.0693	0.143	2197	0.48	0.6279
79	2	21	canter-trot-type1	3.3282	79	27.888	5.2809	bef	L	2.29802			trans	walk-canter-type1			0.09319	0.1083	2197	0.86	0.3897
80	2	21	trot-canter-type2	2.13085	80	8.422	2.9021	bef	L	1.70355			trans	walk-trot-type1			-0.03013	0.09573	2197	-0.31	0.753
81	2	21	canter-trot-type1	3.37667	81	29.273	5.4105	bef	L	2.32604			trans	walk-trot-type2			0	.	.	.	.
82	2	21	trot-canter-type2	2.56603	82	13.014	3.6075	bef	L	1.89934			status		aft		0.1306	0.05543	34	2.36	0.0244
83	2	21	canter-trot-type1	2.98391	83	19.765	4.4458	bef	L	2.1085			status		bef		-0.06378	0.05543	34	-1.15	0.2579
84	2	21	walk-trot-type1	2.26527	84	9.634	3.1038	bef	L	1.76177			status		dur		0	.	.	.	.
85	2	21	trot-canter-type2	2.24064	85	9.399	3.0658	bef	L	1.75095			rein			L	-0.04805	0.01777	17	-2.7	0.0151
86	2	21	trot-canter-type2	2.54192	86	12.704	3.5643	bef	L	1.88793			rein			R	0	.	.	.	.
87	2	21	canter-trot-type1	3.01779	87	20.446	4.5217	bef	L	2.12643			trans*status	canter-trot-other	aft		-0.3053	0.2127	2197	-1.44	0.1513
88	2	21	trot-walk-type1	3.94135	88	51.488	7.1755	bef	L	2.67871			trans*status	canter-trot-other	bef		0.01029	0.2127	2197	0.05	0.9614
89	2	21	walk-trot-type1	2.81601	89	16.71	4.0878	bef	L	2.02183			trans*status	canter-trot-other	dur		0	.	.	.	.
90	2	21	trot-canter-type2	1.91958	90	6.818	2.6111	bef	L	1.61591			trans*status	canter-trot-type1	aft		-0.1967	0.06076	2197	-3.24	0.0012
91	2	21	canter-trot-type1	3.21024	91	24.785	4.9785	bef	L	2.23124			trans*status	canter-trot-type1	bef		0.07911	0.06076	2197	1.3	0.193
92	2	21	trot-canter-type2	2.20599	92	9.079	3.0132	bef	L	1.73585			trans*status	canter-trot-type1	dur		0	.	.	.	.
93	2	21	canter-trot-type1	3.5322	93	34.199	5.848	bef	L	2.41826			trans*status	canter-trot-type2	aft		-0.2478	0.0729	2197	-3.4	0.0007
94	2	21	trot-walk-type1	2.67069	94	14.45	3.8013	bef	L	1.9497			trans*status	canter-trot-type2	bef		-0.02372	0.0729	2197	-0.33	0.745
95	2	21	walk-trot-type1	2.40704	95	11.101	3.3318	bef	L	1.82533			trans*status	canter-trot-type2	dur		0	.	.	.	.
96	2	21	trot-walk-type1	3.0751	96	21.652	4.6532	bef	L	2.15712			trans*status	canter-walk-type1	aft		-0.3928	0.09591	2197	-4.1	<.0001
97	2	21	walk-trot-type1	2.3633	97	10.626	3.2598	bef	L	1.80548			trans*status	canter-walk-type1	bef		-0.04098	0.09591	2197	-0.43	0.6692
98	2	21	walk-trot-type1	2.20966	98	9.113	3.0187	bef	L	1.73744			trans*status	canter-walk-type1	dur		0	.	.	.	.
99	2	21	trot-walk-type1	2.45599	99	11.658	3.4144	bef	L	1.8478			trans*status	canter-walk-type2	aft		-0.3714	0.2129	2197	-1.74	0.0812
100	2	21	trot-walk-type1	1.95453	100	7.061	2.6572	bef	L	1.63009			trans*status	canter-walk-type2	bef		-0.3577	0.2129	2197	-1.68	0.0931
101	2	22	walk-trot-type1	2.62967	101	13.869	3.7241	bef	L	1.9298			trans*status	canter-walk-type2	dur		0	.	.	.	.
102	2	22	trot-walk-type1	1.76167	102	5.822	2.4129	bef	L	1.55336			trans*status	trot-canter-type1	aft		-0.06602	0.06385	2197	-1.03	0.3012
103	2	22	walk-trot-type1	2.72393	103	15.24	3.9039	bef	L	1.97582			trans*status	trot-canter-type1	bef		0.03911	0.06385	2197	0.61	0.5402
104	2	22	trot-walk-type1	2.45397	104	11.634	3.4109	bef	L	1.84687			trans*status	trot-canter-type1	dur		0	.	.	.	.
105	2	22	walk-trot-type1	1.72376	105	5.606	2.3676	bef	L	1.5387			trans*status	trot-canter-type2	aft		-0.03715	0.06986	2197	-0.53	0.595
106	2	22	trot-walk-type1	3.02007	106	20.493	4.5269	bef	L	2.12765			trans*status	trot-canter-type2	bef		0.06213	0.06986	2197	0.89	0.3739
107	2	22	walk-trot-type2	3.32781	107	27.877	5.2799	bef	L	2.2978			trans*status	trot-canter-type2	dur		0	.	.	.	.
108	2	22	trot-walk-type1	2.97102	108	19.512	4.4172	bef	L	2.10172			trans*status	trot-walk-type1	aft		-0.2702	0.05788	2197	-4.67	<.0001
109	2	22	walk-trot-type1	2.77442	109	16.029	4.0037	bef	L	2.00091			trans*status	trot-walk-type1	bef		0.1903	0.05788	2197	3.29	0.001
110	2	22	trot-walk-type1	2.39981	110	11.021	3.3198	bef	L	1.82203			trans*status	trot-walk-type1	dur		0	.	.	.	.
111	2	22	walk-trot-type1	2.68395	111	14.643	3.8266	bef	L	1.95617			trans*status	trot-walk-type2	aft		-0.1679	0.09531	2197	-1.76	0.0782
112	2	22	trot-walk-type1	2.44614	112	11.544	3.3976	bef	L	1.84326			trans*status	trot-walk-type2	bef		0.1814	0.09531	2197	1.9	0.0572
113	2	22	walk-trot-type1	2.70859	113	15.008	3.874	bef	L	1.96825			trans*status	trot-walk-type2	dur		0	.	.	.	.
114	2	22	trot-canter-type2	2.35493	114	10.537	3.2461	bef	L	1.8017			trans*status	walk-canter-type1	aft		0.08061	0.06673	2197	1.21	0.2272
115	2	22	canter-trot-type1	2.88643	115	17.929	4.2343	bef	L	2.05774			trans*status	walk-canter-type1	bef		0.05185	0.06673	2197	0.78	0.4373
116	2	22	trot-walk-type1	2.44414	116	11.521	3.3942	bef	L	1.84234			trans*status	walk-canter-type1	dur		0	.	.	.	.
117	2	22	walk-trot-type1	2.20746	117	9.093	3.0154	bef	L	1.73649			trans*status	walk-trot-type1	aft		-0.03603	0.058	2197	-0.62	0.5346
118	2	22	trot-canter-type2	1.97045	118	7.174	2.6784	bef	L	1.63659			trans*status	walk-trot-type1	bef		0.04284	0.058	2197	0.74	0.4603
119	2	22	canter-trot-type1	2.23323	119	9.33	3.0545	bef	L	1.74771			trans*status	walk-trot-type1	dur		0	.	.	.	.
120	2	22	trot-walk-type1	2.61918	120	13.724	3.7046	bef	L	1.92475			trans*status	walk-trot-type2	aft		0	.	.	.	.
121	2	22	walk-trot-type1	3.21118	121	24.808	4.9808	bef	L	2.23177			trans*status	walk-trot-type2	bef		0	.	.	.	.
122	2	22	trot-walk-type1	2.55342	122	12.851	3.5848	bef	L	1.89337			trans*status	walk-trot-type2	dur		0	.	.	.	.
123	2	22	walk-trot-type1	2.40318	123	11.058	3.3254	bef	L	1.82357
124	2	22	trot-walk-type1	2.24379	124	9.429	3.0707	bef	L	1.75233			Type 3 Tests of Fixed Effects
125	2	22	walk-trot-type2	2.5381	125	12.656	3.5575	bef	L	1.88613			Effect	Num DF	Den DF	F Value	Pr > F
126	2	22	trot-walk-type1	2.48891	126	12.048	3.471	bef	L	1.86307			trans	11	2197	9.29	<.0001
127	2	22	walk-trot-type2	2.89495	127	18.083	4.2524	bef	L	2.06213			status	2	34	1.44	0.2519
128	2	22	trot-walk-type1	2.04959	128	7.765	2.7865	bef	L	1.66929			rein	1	17	7.31	0.0151
129	2	22	walk-trot-type1	2.4914	129	12.078	3.4754	bef	L	1.86423			trans*status	22	2197	16.44	<.0001
130	2	22	trot-walk-type1	2.27949	130	9.772	3.126	bef	L	1.76804
131	2	22	walk-trot-type1	2.57417	131	13.12	3.6222	bef	L	1.90321			Least Squares Means
132	2	22	trot-walk-type1	2.48565	132	12.009	3.4654	bef	L	1.86155			Effect	trans	status	rein	Estimate	Standard	DF	t Value	Pr > |t|
133	2	22	walk-trot-type1	2.5682	133	13.042	3.6114	bef	L	1.90037								Error				back transformed
134	2	22	trot-walk-type1	1.84937	134	6.356	2.5211	bef	L	1.58779			trans*status	walk-trot-type1	bef		1.8726	0.07501	2197	24.96	<.0001	12.2965
135	2	22	walk-trot-type2	2.56282	135	12.972	3.6017	bef	L	1.89782			trans*status	walk-trot-type1	dur		1.8935	0.07501	2197	25.24	<.0001	12.8547
136	2	22	trot-walk-type1	2.19037	136	8.939	2.9897	bef	L	1.72908			trans*status	walk-trot-type1	aft		1.9881	0.07501	2197	26.5	<.0001	15.6226
137	2	22	walk-trot-type1	2.71818	137	15.153	3.8926	bef	L	1.97298			trans*status	walk-trot-type2	bef		1.8598	0.1074	2197	17.32	<.0001	11.9637
138	2	22	trot-walk-type1	2.06553	138	7.889	2.8088	bef	L	1.67595			trans*status	walk-trot-type2	dur		1.9236	0.1074	2197	17.91	<.0001	13.6918
139	2	23	walk-trot-type1	2.25071	139	9.494	3.0813	bef	L	1.75536			trans*status	walk-trot-type2	aft		2.0542	0.1074	2197	19.13	<.0001	17.8062
140	2	23	trot-walk-type1	3.02002	140	20.492	4.5268	bef	L	2.12762			trans*status	trot-walk-type1	bef		2.2151	0.07439	2197	29.78	<.0001	24.0754
141	2	23	walk-trot-type1	2.45143	141	11.605	3.4066	bef	L	1.8457			trans*status	trot-walk-type1	dur		2.0886	0.07439	2197	28.08	<.0001	19.0292
142	2	23	trot-walk-type1	2.72152	142	15.203	3.8992	bef	L	1.97463			trans*status	trot-walk-type1	aft		1.9489	0.07439	2197	26.2	<.0001	14.4264
143	2	23	walk-trot-type1	2.70092	143	14.893	3.8592	bef	L	1.96449			trans*status	trot-walk-type2	bef		2.1105	0.1305	2197	16.17	<.0001	19.84
144	2	23	walk-trot-type1	2.84096	144	17.132	4.1391	bef	L	2.03448			trans*status	trot-walk-type2	dur		1.9929	0.1305	2197	15.27	<.0001	15.774
145	2	23	trot-canter-type1	3.22073	145	25.046	5.0046	bef	L	2.23711			trans*status	trot-walk-type2	aft		1.9556	0.1305	2197	14.98	<.0001	14.6258
146	2	23	canter-trot-type1	2.95447	146	19.192	4.3808	bef	L	2.09304			trans*status	trot-canter-type1	bef		2.1542	0.08561	2197	25.16	<.0001	21.535
147	2	23	trot-canter-type1	2.95547	147	19.211	4.383	bef	L	2.09356			trans*status	trot-canter-type1	dur		2.1789	0.08561	2197	25.45	<.0001	22.5398
148	2	23	trot-canter-type2	3.62016	148	37.344	6.1109	bef	L	2.47203			trans*status	trot-canter-type1	aft		2.2435	0.08561	2197	26.21	<.0001	25.334
149	2	23	canter-trot-type2	3.30787	149	27.327	5.2275	bef	L	2.28637			trans*status	trot-canter-type2	bef		2.062	0.0934	2197	22.08	<.0001	18.0782
150	2	23	trot-walk-type1	2.76536	150	15.885	3.9856	bef	L	1.99639			trans*status	trot-canter-type2	dur		2.0637	0.0934	2197	22.1	<.0001	18.1379
151	2	23	walk-trot-type1	2.25071	151	9.494	3.0813	bef	L	1.75536			trans*status	trot-canter-type2	aft		2.1571	0.0934	2197	23.1	<.0001	21.6512
152	2	23	trot-walk-type1	3.02002	152	20.492	4.5268	bef	L	2.12762			trans*status	canter-trot-type1	bef		2.4021	0.07787	2197	30.85	<.0001	33.2939
153	2	23	walk-trot-type1	2.45143	153	11.605	3.4066	bef	L	1.8457			trans*status	canter-trot-type1	dur		2.3868	0.07787	2197	30.65	<.0001	32.4537
154	2	23	trot-walk-type1	2.72152	154	15.203	3.8992	bef	L	1.97463			trans*status	canter-trot-type1	aft		2.3207	0.07787	2197	29.8	<.0001	29.0052
155	2	23	walk-trot-type1	2.70092	155	14.893	3.8592	bef	L	1.96449			trans*status	canter-trot-type2	bef		2.4146	0.09947	2197	24.27	<.0001	33.9923
156	2	23	walk-trot-type1	2.84096	156	17.132	4.1391	bef	L	2.03448			trans*status	canter-trot-type2	dur		2.5021	0.09947	2197	25.15	<.0001	39.1939
157	2	23	trot-canter-type1	3.22073	157	25.046	5.0046	bef	L	2.23711			trans*status	canter-trot-type2	aft		2.3849	0.09947	2197	23.98	<.0001	32.3505
158	2	23	canter-trot-type1	2.95447	158	19.192	4.3808	bef	L	2.09304			trans*status	walk-canter-type1	bef		2.0049	0.09028	2197	22.21	<.0001	16.1574
159	2	23	trot-canter-type1	2.95547	159	19.211	4.383	bef	L	2.09356			trans*status	walk-canter-type1	dur		2.0168	0.09028	2197	22.34	<.0001	16.5444
160	2	23	trot-canter-type2	3.62016	160	37.344	6.1109	bef	L	2.47203			trans*status	walk-canter-type1	aft		2.228	0.09028	2197	24.68	<.0001	24.6411
161	2	23	canter-trot-type2	3.30787	161	27.327	5.2275	bef	L	2.28637			trans*status	canter-walk-type1	bef		2.5434	0.1381	2197	18.42	<.0001	41.8465
162	2	23	trot-walk-type1	2.76536	162	15.885	3.9856	bef	L	1.99639			trans*status	canter-walk-type1	dur		2.6481	0.1381	2197	19.18	<.0001	49.1742
163	2	23	walk-trot-type1	2.41686	163	11.211	3.3482	bef	L	1.82981			trans*status	canter-walk-type1	aft		2.3859	0.1381	2197	17.28	<.0001	32.4048
164	2	23	walk-trot-type1	2.34173	164	10.399	3.2248	bef	L	1.79577			trans*status	canter-walk-type2	bef		2.2474	0.2898	2197	7.76	<.0001	25.5106
165	2	23	trot-walk-type1	2.65967	165	14.292	3.7804	bef	L	1.94433			trans*status	canter-walk-type2	dur		2.6689	0.2898	2197	9.21	<.0001	50.7375
166	2	23	walk-trot-type2	2.45781	166	11.679	3.4175	bef	L	1.84865			trans*status	canter-walk-type2	aft		2.4281	0.2898	2197	8.38	<.0001	34.7589
167	2	23	trot-walk-type1	3.17356	167	23.893	4.888	bef	L	2.21088			trans*status	canter-trot-other	bef		2.3756	0.287	2197	8.28	<.0001	31.8488
168	2	23	walk-trot-type1	2.30722	168	10.046	3.1696	bef	L	1.78034			trans*status	canter-trot-other	dur		2.4291	0.287	2197	8.46	<.0001	34.8162
169	2	23	trot-walk-type1	3.05602	169	21.243	4.609	bef	L	2.14686			trans*status	canter-trot-other	aft		2.2544	0.287	2197	7.86	<.0001	25.83
170	2	23	walk-trot-type1	2.04962	170	7.765	2.7866	bef	L	1.6693			rein			L	2.1817	0.07291	17	29.92	<.0001	22.6558
171	2	23	trot-walk-type1	3.23527	171	25.413	5.0412	bef	L	2.24525			rein			R	2.2297	0.07275	17	30.65	<.0001	24.7164
172	2	23	walk-trot-type1	2.47391	172	11.869	3.4451	bef	L	1.8561
173	2	23	trot-walk-type1	2.83604	173	17.048	4.1289	bef	L	2.03198			Differences of Least Squares Means
174	2	23	walk-trot-type1	2.59677	174	13.42	3.6634	bef	L	1.91399			Effect	trans	status	rein	_trans	_status	_rein	Estimate	Standard	DF	t Value	Pr > |t|
175	2	23	trot-walk-type1	3.5957	175	36.441	6.0367	bef	L	2.45696											Error
176	2	23	walk-trot-type1	2.68053	176	14.593	3.8201	bef	L	1.9545			trans*status	canter-trot-type2	aft		walk-canter-type1	bef		0.38	0.09978	2197	3.81	0.0001
177	2	23	trot-walk-type1	1.89304	177	6.64	2.5767	bef	L	1.60522			trans*status	canter-walk-type1	bef		walk-canter-type1	dur		0.5266	0.1375	2197	3.83	0.0001
178	2	23	walk-trot-type1	2.25776	178	9.562	3.0922	bef	L	1.75846			trans*status	canter-walk-type1	dur		trot-walk-type2	dur		0.6552	0.1695	2197	3.86	0.0001
179	2	23	trot-walk-type1	2.8466	179	17.229	4.1508	bef	L	2.03735			trans*status	canter-trot-type1	aft		trot-walk-type1	dur		0.2322	0.06103	2197	3.8	0.0001
180	2	23	walk-trot-type1	2.31644	180	10.14	3.1843	bef	L	1.78445			trans*status	canter-trot-type1	aft		walk-canter-type1	dur		0.3039	0.07985	2197	3.81	0.0001
181	2	23	walk-trot-type1	1.93316	181	6.911	2.6289	bef	L	1.6214			trans*status	canter-trot-type2	dur		walk-trot-type2	aft		0.4479	0.1153	2197	3.88	0.0001
182	2	23	trot-canter-type2	3.02959	182	20.689	4.5485	bef	L	2.13272			trans*status	trot-walk-type1	bef		walk-trot-type2	bef		0.3553	0.09525	2197	3.73	0.0002
183	2	23	canter-trot-type2	3.07783	183	21.711	4.6595	bef	L	2.1586			trans*status	trot-walk-type1	dur		walk-trot-type1	bef		0.216	0.05719	2197	3.78	0.0002
184	2	23	walk-trot-type1	1.93399	184	6.917	2.63	bef	L	1.62174			trans*status	canter-trot-type2	bef		trot-walk-type1	dur		0.326	0.0868	2197	3.76	0.0002
185	2	23	walk-trot-type1	2.1573	185	8.648	2.9407	bef	L	1.71485			trans*status	trot-canter-type1	bef		walk-trot-type1	dur		0.2607	0.07073	2197	3.69	0.0002
186	2	23	walk-trot-type2	2.32988	186	10.277	3.2057	bef	L	1.79045			trans*status	canter-trot-type2	dur		trot-walk-type2	dur		0.5092	0.137	2197	3.72	0.0002
187	2	23	trot-walk-type1	3.62038	187	37.352	6.1116	bef	L	2.47217			trans*status	canter-trot-type2	aft		walk-canter-type1	dur		0.3681	0.09978	2197	3.69	0.0002
188	2	23	walk-trot-type1	2.47882	188	11.927	3.4536	bef	L	1.85838			trans*status	canter-walk-type1	aft		walk-trot-type1	dur		0.4924	0.1299	2197	3.79	0.0002
189	2	23	trot-walk-type1	2.84453	189	17.194	4.1465	bef	L	2.0363			trans*status	trot-walk-type1	aft		walk-canter-type1	aft		-0.2791	0.07608	2197	-3.67	0.0002
190	4	41	walk-trot-type1	2.36321	190	10.625	3.2596	bef	L	1.80544			trans*status	canter-trot-type2	dur		trot-canter-type1	bef		0.3479	0.09706	2197	3.58	0.0003
191	4	41	walk-trot-type1	2.77695	191	16.07	4.0087	bef	L	2.00218			trans*status	canter-walk-type1	dur		trot-canter-type1	bef		0.4939	0.1365	2197	3.62	0.0003
192	4	41	trot-walk-type1	3.28579	192	26.73	5.1701	bef	L	2.27379			trans*status	trot-canter-type1	aft		walk-trot-type2	bef		0.3836	0.1055	2197	3.64	0.0003
193	4	41	walk-trot-type1	2.23153	193	9.314	3.0519	bef	L	1.74697			trans*status	canter-trot-type1	bef		trot-walk-type2	aft		0.4465	0.123	2197	3.63	0.0003
194	4	41	trot-walk-type1	3.02738	194	20.643	4.5435	bef	L	2.13154			trans*status	trot-canter-type1	aft		walk-trot-type1	aft		0.2554	0.07051	2197	3.62	0.0003
195	4	41	walk-trot-type1	2.63927	195	14.003	3.7421	bef	L	1.93444			trans*status	trot-canter-type2	aft		walk-trot-type1	bef		0.2846	0.07987	2197	3.56	0.0004
196	4	41	trot-walk-type1	2.60239	196	13.496	3.6737	bef	L	1.91669			trans*status	canter-walk-type1	bef		trot-walk-type1	dur		0.4548	0.1294	2197	3.52	0.0004
197	4	41	walk-trot-type1	2.62227	197	13.767	3.7104	bef	L	1.92624			trans*status	canter-trot-type1	bef		walk-trot-type2	aft		0.3479	0.0985	2197	3.53	0.0004
198	4	41	trot-walk-type1	2.83726	198	17.069	4.1315	bef	L	2.0326			trans*status	canter-walk-type1	aft		walk-trot-type2	bef		0.5261	0.1517	2197	3.47	0.0005
199	4	41	canter-trot-type1	3.57669	199	35.755	5.9795	bef	L	2.44531			trans*status	walk-trot-type2	aft		walk-trot-type2	bef		0.1944	0.05543	2197	3.51	0.0005
200	4	41	trot-canter-type1	3.27139	200	26.348	5.133	bef	L	2.26562			trans*status	canter-walk-type1	bef		trot-walk-type2	aft		0.5878	0.1696	2197	3.47	0.0005
201	4	41	canter-trot-type1	3.68542	201	39.862	6.3136	bef	L	2.51269			trans*status	canter-trot-type1	dur		trot-walk-type2	aft		0.4312	0.123	2197	3.51	0.0005
202	4	41	trot-walk-type1	2.70531	202	14.959	3.8677	bef	L	1.96664			trans*status	canter-walk-type1	dur		trot-canter-type2	aft		0.491	0.1418	2197	3.46	0.0005
203	4	41	trot-walk-type1	3.02931	203	20.683	4.5479	bef	L	2.13257			trans*status	canter-trot-type2	bef		trot-canter-type2	bef		0.3526	0.1032	2197	3.42	0.0006
204	4	41	walk-trot-type1	3.22039	204	25.038	5.0038	bef	L	2.23692			trans*status	canter-walk-type1	dur		trot-canter-type1	dur		0.4692	0.1364	2197	3.44	0.0006
205	4	41	trot-walk-type1	2.56449	205	12.994	3.6047	bef	L	1.89861			trans*status	trot-walk-type1	dur		walk-trot-type1	dur		0.1951	0.05685	2197	3.43	0.0006
206	4	41	walk-trot-type1	3.49332	206	32.895	5.7354	bef	L	2.39487			trans*status	canter-trot-type1	bef		trot-canter-type1	bef		0.2479	0.07339	2197	3.38	0.0007
207	4	41	trot-walk-type1	3.00147	207	20.115	4.485	bef	L	2.11778			trans*status	canter-walk-type1	bef		trot-canter-type2	bef		0.4814	0.1417	2197	3.4	0.0007
208	4	41	walk-trot-type1	2.6471	208	14.113	3.7567	bef	L	1.93823			trans*status	walk-canter-type1	aft		walk-trot-type2	bef		0.3682	0.1085	2197	3.39	0.0007
209	4	41	trot-canter-type1	2.67014	209	14.442	3.8003	bef	L	1.94943			trans*status	canter-trot-type2	bef		trot-canter-type2	dur		0.3509	0.1034	2197	3.39	0.0007
210	4	41	canter-trot-type1	3.44843	210	31.451	5.6081	bef	L	2.36815			trans*status	canter-walk-type1	bef		trot-canter-type2	dur		0.4797	0.1418	2197	3.38	0.0007
211	4	41	trot-walk-type1	2.68928	211	14.721	3.8368	bef	L	1.95877			trans*status	canter-trot-type2	aft		trot-walk-type1	dur		0.2964	0.0868	2197	3.41	0.0007
212	4	41	walk-trot-type1	2.38444	212	10.853	3.2944	bef	L	1.81505			trans*status	canter-trot-type1	dur		walk-trot-type2	aft		0.3325	0.0985	2197	3.38	0.0007
213	4	41	trot-walk-type1	3.20733	213	24.713	4.9712	bef	L	2.22962			trans*status	canter-walk-type1	aft		trot-walk-type1	aft		0.437	0.1293	2197	3.38	0.0007
214	4	41	walk-trot-type1	2.65605	214	14.24	3.7736	bef	L	1.94257			trans*status	canter-walk-type1	dur		trot-walk-type1	bef		0.433	0.1294	2197	3.35	0.0008
215	4	41	trot-walk-type1	3.01121	215	20.312	4.5069	bef	L	2.12294			trans*status	canter-walk-type1	aft		canter-walk-type1	dur		-0.2622	0.07843	2197	-3.34	0.0008
216	4	41	walk-trot-type1	2.69881	216	14.862	3.8551	bef	L	1.96345			trans*status	canter-trot-type2	bef		trot-walk-type2	aft		0.459	0.1372	2197	3.34	0.0008
217	4	41	trot-walk-type1	3.37574	217	29.246	5.408	bef	L	2.3255			trans*status	canter-trot-type1	bef		trot-walk-type2	dur		0.4092	0.123	2197	3.33	0.0009
218	4	41	walk-trot-type1	2.74926	218	15.631	3.9536	bef	L	1.98837			trans*status	canter-trot-type2	dur		trot-canter-type1	dur		0.3232	0.0969	2197	3.34	0.0009
219	4	41	trot-walk-type1	3.26999	219	26.311	5.1294	bef	L	2.26482			trans*status	canter-trot-type2	dur		trot-canter-type2	aft		0.345	0.1034	2197	3.34	0.0009
220	4	42	walk-trot-type1	3.11439	220	22.52	4.7455	bef	L	2.17841			trans*status	canter-trot-type2	dur		trot-walk-type1	bef		0.287	0.0868	2197	3.31	0.001
221	4	42	trot-walk-type1	2.58964	221	13.325	3.6503	bef	L	1.91059			trans*status	trot-canter-type2	aft		walk-trot-type1	dur		0.2636	0.07987	2197	3.3	0.001
222	4	42	walk-trot-type2	2.85523	222	17.379	4.1688	bef	L	2.04175			trans*status	canter-walk-type1	bef		trot-walk-type2	dur		0.5504	0.1696	2197	3.25	0.0012
223	4	42	trot-walk-type1	3.3062	223	27.281	5.2231	bef	L	2.28542			trans*status	trot-canter-type1	dur		trot-walk-type1	aft		0.2299	0.07071	2197	3.25	0.0012
224	4	42	walk-trot-type1	2.39402	224	10.957	3.3102	bef	L	1.8194			trans*status	canter-walk-type1	bef		walk-trot-type2	aft		0.4891	0.1517	2197	3.22	0.0013
225	4	42	trot-walk-type2	3.28261	225	26.645	5.1619	bef	L	2.27198			trans*status	canter-trot-type1	dur		trot-walk-type2	dur		0.3939	0.1228	2197	3.21	0.0014
226	4	42	walk-trot-type1	2.85933	226	17.45	4.1773	bef	L	2.04384			trans*status	canter-walk-type1	dur		trot-walk-type2	bef		0.5376	0.1696	2197	3.17	0.0015
227	4	42	trot-walk-type2	3.41813	227	30.512	5.5238	bef	L	2.35027			trans*status	canter-trot-type1	dur		trot-canter-type1	bef		0.2326	0.07371	2197	3.15	0.0016
228	4	42	trot-canter-type2	3.65472	228	38.657	6.2175	bef	L	2.49348			trans*status	canter-trot-type2	aft		trot-walk-type2	aft		0.4293	0.137	2197	3.13	0.0017
229	4	42	canter-trot-type2	3.69333	229	40.178	6.3386	bef	L	2.51767			trans*status	canter-trot-type1	aft		trot-canter-type2	bef		0.2587	0.08261	2197	3.13	0.0018
230	4	42	trot-walk-type1	3.63817	230	38.022	6.1662	bef	L	2.48319			trans*status	canter-trot-type2	aft		trot-canter-type2	bef		0.3229	0.1034	2197	3.12	0.0018
231	4	42	walk-canter-type1	3.12717	231	22.809	4.7759	bef	L	2.18538			trans*status	canter-trot-type2	bef		walk-trot-type2	aft		0.3604	0.1153	2197	3.13	0.0018
232	4	42	canter-trot-type2	3.63435	232	37.877	6.1545	bef	L	2.48082			trans*status	canter-trot-type1	aft		canter-trot-type1	bef		-0.08139	0.02617	2197	-3.11	0.0019
233	4	42	trot-canter-type2	3.53689	233	34.36	5.8617	bef	L	2.4211			trans*status	canter-trot-type1	aft		trot-canter-type2	dur		0.257	0.08261	2197	3.11	0.0019
234	4	42	canter-trot-type1	3.9479	234	51.826	7.1991	bef	L	2.68311			trans*status	canter-trot-type2	aft		trot-canter-type2	dur		0.3212	0.1034	2197	3.11	0.0019
235	4	42	trot-walk-type1	3.52234	235	33.864	5.8192	bef	L	2.41231			trans*status	walk-canter-type1	aft		walk-trot-type1	aft		0.24	0.07744	2197	3.1	0.002
236	4	42	walk-trot-type1	3.12197	236	22.691	4.7635	bef	L	2.18255			trans*status	canter-trot-type1	bef		trot-walk-type1	bef		0.187	0.06078	2197	3.08	0.0021
237	4	42	trot-walk-type1	3.15531	237	23.46	4.8436	bef	L	2.20082			trans*status	canter-trot-type2	bef		trot-walk-type2	dur		0.4217	0.1372	2197	3.07	0.0021
238	4	42	walk-canter-type1	3.17344	238	23.89	4.8877	bef	L	2.21081			trans*status	canter-walk-type1	aft		walk-trot-type1	aft		0.3978	0.1298	2197	3.07	0.0022
239	4	42	canter-trot-type2	3.5618	239	35.226	5.9352	bef	L	2.43622			trans*status	trot-walk-type1	bef		walk-trot-type2	dur		0.2915	0.09549	2197	3.05	0.0023
240	4	42	trot-walk-type2	3.5345	240	34.278	5.8547	bef	L	2.41965			trans*status	canter-walk-type1	aft		walk-trot-type2	dur		0.4623	0.1517	2197	3.05	0.0023
241	4	42	walk-canter-type1	3.115	241	22.533	4.7469	bef	L	2.17875			trans*status	canter-walk-type1	dur		walk-canter-type1	aft		0.4201	0.1375	2197	3.06	0.0023
242	4	42	canter-trot-type1	4.11711	242	61.382	7.8346	bef	L	2.79904			trans*status	trot-canter-type1	dur		walk-trot-type2	bef		0.3191	0.1055	2197	3.02	0.0025
243	4	42	trot-walk-type1	3.86468	243	47.688	6.9057	bef	L	2.62786			trans*status	canter-trot-type1	bef		trot-canter-type1	dur		0.2232	0.07371	2197	3.03	0.0025
244	4	42	canter-trot-type1	3.22896	244	25.253	5.0253	bef	L	2.24171			trans*status	trot-canter-type1	aft		walk-trot-type2	dur		0.3199	0.1055	2197	3.03	0.0025
245	4	42	canter-trot-type1	3.86217	245	47.568	6.897	bef	L	2.62621			trans*status	canter-trot-type1	aft		trot-walk-type2	aft		0.3651	0.1228	2197	2.97	0.003
246	4	42	trot-canter-type1	3.62853	246	37.657	6.1365	bef	L	2.47721			trans*status	canter-trot-type1	bef		trot-canter-type2	aft		0.245	0.08261	2197	2.97	0.0031
247	4	42	canter-trot-type1	3.98012	247	53.523	7.316	bef	L	2.7048			trans*status	canter-walk-type1	dur		trot-canter-type1	aft		0.4046	0.1365	2197	2.96	0.0031
248	4	42	trot-walk-type1	3.58104	248	35.911	5.9926	bef	L	2.44797			trans*status	trot-canter-type1	bef		trot-walk-type1	aft		0.2053	0.07071	2197	2.9	0.0037
249	4	42	walk-trot-type2	3.03551	249	20.812	4.562	bef	L	2.13588			trans*status	canter-trot-type2	aft		walk-trot-type2	aft		0.3307	0.1151	2197	2.87	0.0041
250	4	42	trot-walk-type1	3.33801	250	28.163	5.3069	bef	L	2.30367			trans*status	canter-trot-type2	aft		trot-walk-type2	dur		0.392	0.1372	2197	2.86	0.0043
251	4	42	walk-trot-type1	2.94868	251	19.081	4.3682	bef	L	2.09001			trans*status	canter-walk-type1	bef		trot-canter-type1	bef		0.3892	0.1364	2197	2.85	0.0044
252	4	42	trot-walk-type1	3.5357	252	34.319	5.8582	bef	L	2.42038			trans*status	canter-trot-type2	dur		trot-walk-type2	bef		0.3916	0.1372	2197	2.85	0.0044
253	4	42	walk-canter-type1	3.12758	253	22.819	4.7769	bef	L	2.18561			trans*status	canter-trot-type1	dur		trot-canter-type1	dur		0.2079	0.07339	2197	2.83	0.0047
254	4	42	canter-trot-type1	3.65156	254	38.535	6.2076	bef	L	2.49151			trans*status	canter-trot-type1	dur		trot-walk-type1	bef		0.1717	0.06103	2197	2.81	0.005
255	4	42	trot-walk-type1	3.32137	255	27.698	5.2629	bef	L	2.2941			trans*status	walk-canter-type1	aft		walk-trot-type2	dur		0.3044	0.1085	2197	2.81	0.0051
256	4	42	walk-trot-type2	3.25607	256	25.947	5.0939	bef	L	2.25696			trans*status	trot-canter-type1	bef		walk-trot-type2	bef		0.2944	0.1054	2197	2.79	0.0053
257	4	42	trot-walk-type1	3.19433	257	24.394	4.939	bef	L	2.22239			trans*status	canter-walk-type2	dur		walk-trot-type1	bef		0.7963	0.2862	2197	2.78	0.0054
258	4	42	walk-canter-type1	3.28789	258	26.786	5.1755	bef	L	2.27498			trans*status	canter-trot-type1	dur		trot-canter-type2	aft		0.2296	0.08261	2197	2.78	0.0055
259	4	42	canter-trot-type2	3.77706	259	43.687	6.6096	bef	L	2.57092			trans*status	canter-walk-type1	aft		walk-canter-type1	bef		0.381	0.1375	2197	2.77	0.0056
260	4	42	trot-walk-type1	3.94435	260	51.643	7.1863	bef	L	2.68072			trans*status	trot-walk-type1	bef		walk-canter-type1	bef		0.2102	0.07608	2197	2.76	0.0058
261	4	42	walk-canter-type1	3.01083	261	20.304	4.506	bef	L	2.12274			trans*status	trot-canter-type1	aft		trot-canter-type1	bef		0.08926	0.03234	2197	2.76	0.0058
262	4	42	trot-walk-type1	3.82678	262	45.914	6.776	bef	L	2.60308			trans*status	canter-trot-type2	dur		walk-canter-type1	aft		0.2741	0.09978	2197	2.75	0.0061
263	4	42	walk-canter-type1	3.19697	263	24.458	4.9455	bef	L	2.22386			trans*status	canter-walk-type2	dur		walk-trot-type2	bef		0.809	0.2951	2197	2.74	0.0062
264	4	42	canter-trot-type1	3.7607	264	42.979	6.5558	bef	L	2.56043			trans*status	canter-walk-type1	bef		trot-canter-type2	aft		0.3862	0.1418	2197	2.72	0.0065
265	4	42	trot-walk-type2	3.17392	265	23.901	4.8889	bef	L	2.21108			trans*status	canter-walk-type2	dur		walk-trot-type1	dur		0.7754	0.2862	2197	2.71	0.0068
266	4	43	walk-trot-type1	3.24719	266	25.718	5.0713	bef	L	2.25195			trans*status	canter-trot-type1	aft		walk-trot-type2	aft		0.2665	0.09833	2197	2.71	0.0068
267	4	43	trot-walk-type1	3.21209	267	24.831	4.9831	bef	L	2.23228			trans*status	trot-canter-type2	aft		walk-trot-type2	bef		0.2973	0.11	2197	2.7	0.0069
268	4	43	walk-trot-type1	2.91105	268	18.376	4.2867	bef	L	2.07044			trans*status	trot-canter-type1	dur		walk-trot-type1	aft		0.1908	0.07073	2197	2.7	0.007
269	4	43	trot-walk-type1	2.94291	269	18.971	4.3556	bef	L	2.087			trans*status	canter-trot-type2	bef		trot-canter-type1	bef		0.2604	0.0969	2197	2.69	0.0073
270	4	43	walk-trot-type1	3.2544	270	25.904	5.0896	bef	L	2.25601			trans*status	canter-walk-type1	aft		walk-canter-type1	dur		0.3691	0.1375	2197	2.68	0.0073
271	4	43	trot-walk-type1	2.75385	271	15.703	3.9627	bef	L	1.99065			trans*status	trot-canter-type1	aft		walk-canter-type1	bef		0.2386	0.08916	2197	2.68	0.0075
272	4	43	walk-trot-type1	2.1319	272	8.431	2.9036	bef	L	1.704			trans*status	canter-walk-type1	bef		trot-canter-type1	dur		0.3645	0.1365	2197	2.67	0.0077
273	4	43	trot-walk-type1	3.10252	273	22.254	4.7174	bef	L	2.17196			trans*status	canter-trot-type1	aft		trot-walk-type2	dur		0.3278	0.123	2197	2.67	0.0077
274	4	43	walk-trot-type1	2.5768	274	13.155	3.627	bef	L	1.90446			trans*status	canter-trot-type2	dur		trot-canter-type1	aft		0.2586	0.09706	2197	2.66	0.0078
275	4	43	walk-trot-type1	2.37295	275	10.729	3.2755	bef	L	1.80984			trans*status	trot-canter-type2	aft		trot-walk-type1	aft		0.2082	0.07943	2197	2.62	0.0088
276	4	43	trot-walk-type1	3.1156	276	22.547	4.7484	bef	L	2.17908			trans*status	trot-walk-type1	bef		walk-canter-type1	dur		0.1983	0.07628	2197	2.6	0.0094
277	6	61	walk-trot-type1	1.98794	298	7.3	2.7019	bef	L	1.64376			trans*status	canter-walk-type1	bef		trot-walk-type2	bef		0.4329	0.1695	2197	2.55	0.0107
278	6	61	trot-walk-type1	3.33813	299	28.167	5.3072	bef	L	2.30374			trans*status	trot-canter-type1	aft		walk-canter-type1	dur		0.2267	0.08916	2197	2.54	0.0111
279	6	61	walk-trot-type1	2.10155	300	8.179	2.8599	bef	L	1.69112			trans*status	canter-walk-type1	bef		trot-walk-type1	bef		0.3283	0.1293	2197	2.54	0.0112
280	6	61	trot-walk-type1	3.1232	301	22.719	4.7665	bef	L	2.18322			trans*status	canter-walk-type1	aft		trot-walk-type2	aft		0.4303	0.1695	2197	2.54	0.0112
281	6	61	walk-canter-type1	1.72905	302	5.635	2.3739	bef	L	1.54074			trans*status	canter-walk-type2	dur		walk-trot-type2	dur		0.7453	0.295	2197	2.53	0.0116
282	6	61	canter-walk-type1	3.38482	303	29.513	5.4325	bef	L	2.33078			trans*status	canter-trot-type1	aft		canter-trot-type1	dur		-0.06606	0.02617	2197	-2.52	0.0117
283	6	61	walk-canter-type1	2.047	304	7.745	2.7829	bef	L	1.66821			trans*status	canter-walk-type2	dur		trot-walk-type1	aft		0.7199	0.2857	2197	2.52	0.0118
284	6	61	canter-trot-type2	3.33009	305	27.941	5.2859	bef	L	2.29911			trans*status	canter-trot-type2	bef		trot-canter-type2	aft		0.2575	0.1034	2197	2.49	0.0128
285	6	61	trot-walk-type1	3.4525	306	31.579	5.6195	bef	L	2.37056			trans*status	canter-trot-type1	aft		canter-walk-type1	dur		-0.3274	0.1319	2197	-2.48	0.0131
286	6	61	walk-trot-type1	2.56417	307	12.99	3.6041	bef	L	1.89846			trans*status	canter-trot-type2	bef		trot-canter-type1	dur		0.2357	0.09706	2197	2.43	0.0152
287	6	61	trot-walk-type1	2.60518	308	13.534	3.6788	bef	L	1.91803			trans*status	canter-trot-type2	aft		canter-trot-type2	dur		-0.1172	0.04831	2197	-2.43	0.0154
288	6	62	walk-trot-type2	1.57269	309	4.82	2.1954	bef	L	1.48167			trans*status	trot-canter-type1	dur		walk-trot-type2	dur		0.2553	0.1054	2197	2.42	0.0156
289	6	62	trot-walk-type1	3.06703	310	21.478	4.6344	bef	L	2.15277			trans*status	trot-walk-type1	dur		walk-trot-type2	bef		0.2287	0.09549	2197	2.4	0.0167
290	6	62	walk-canter-type1	2.07254	311	7.945	2.8187	bef	L	1.67889			trans*status	trot-canter-type2	dur		walk-trot-type1	bef		0.1911	0.07987	2197	2.39	0.0168
291	6	62	canter-trot-type1	4.11939	312	61.522	7.8436	bef	L	2.80064			trans*status	trot-canter-type2	bef		walk-trot-type1	bef		0.1895	0.07962	2197	2.38	0.0174
292	6	62	trot-walk-type1	3.92786	313	50.798	7.1273	bef	L	2.6697			trans*status	canter-trot-type2	aft		trot-canter-type1	bef		0.2307	0.09706	2197	2.38	0.0175
293	6	62	canter-trot-type1	4.34416	314	77.027	8.7765	bef	L	2.96252			trans*status	canter-walk-type2	dur		walk-trot-type1	aft		0.6808	0.2862	2197	2.38	0.0175
294	6	62	trot-walk-type1	4.08517	315	59.452	7.7105	bef	L	2.77678			trans*status	canter-trot-type1	bef		trot-walk-type2	bef		0.2916	0.1228	2197	2.38	0.0176
295	6	62	walk-canter-type1	2.22758	316	9.277	3.0459	bef	L	1.74525			trans*status	walk-trot-type2	aft		walk-trot-type2	dur		0.1306	0.05543	2197	2.36	0.0186
296	6	62	canter-trot-type2	3.97929	317	53.479	7.3129	bef	L	2.70424			trans*status	trot-canter-type1	bef		walk-trot-type1	aft		0.1661	0.07073	2197	2.35	0.0189
297	6	62	trot-walk-type1	4.20931	318	67.31	8.2043	bef	L	2.86431			trans*status	canter-walk-type2	dur		trot-walk-type2	aft		0.7133	0.3062	2197	2.33	0.0199
298	6	62	walk-canter-type1	1.67004	319	5.312	2.3049	bef	L	1.51818			trans*status	canter-walk-type1	aft		trot-walk-type2	dur		0.393	0.1696	2197	2.32	0.0206
299	6	62	canter-trot-type2	4.19657	320	66.458	8.1522	bef	L	2.8552			trans*status	canter-trot-type2	bef		trot-walk-type1	bef		0.1995	0.0866	2197	2.3	0.0213
300	6	62	trot-canter-type2	2.665	321	14.368	3.7905	bef	L	1.94692			trans*status	canter-walk-type2	dur		walk-canter-type1	bef		0.664	0.2888	2197	2.3	0.0216
301	6	62	canter-trot-type1	4.28923	322	72.91	8.5387	bef	L	2.92211			trans*status	canter-walk-type1	aft		trot-walk-type1	dur		0.2974	0.1294	2197	2.3	0.0216
302	6	62	walk-trot-type1	2.5034	323	12.224	3.4963	bef	L	1.86984			trans*status	canter-walk-type1	bef		walk-canter-type1	aft		0.3153	0.1375	2197	2.29	0.0219
303	6	62	trot-walk-type1	4.15477	324	63.737	7.9835	bef	L	2.82552			trans*status	canter-walk-type1	aft		trot-canter-type2	bef		0.3239	0.1418	2197	2.28	0.0225
304	6	62	walk-trot-type1	2.47393	325	11.869	3.4451	bef	L	1.85611			trans*status	canter-walk-type1	aft		trot-canter-type2	dur		0.3222	0.1418	2197	2.27	0.0232
305	6	62	trot-walk-type1	3.4687	326	32.095	5.6652	bef	L	2.38018			trans*status	canter-trot-type1	aft		trot-canter-type1	bef		0.1665	0.07371	2197	2.26	0.024
306	6	62	walk-trot-type1	2.35764	327	10.566	3.2505	bef	L	1.80292			trans*status	canter-walk-type2	dur		walk-canter-type1	dur		0.6521	0.2887	2197	2.26	0.024
307	6	62	trot-walk-type1	2.76336	328	15.853	3.9816	bef	L	1.99539			trans*status	trot-canter-type1	aft		trot-walk-type2	aft		0.2879	0.1281	2197	2.25	0.0247
308	6	62	canter-trot-type1	3.84962	329	46.975	6.8538	bef	L	2.61798			trans*status	canter-trot-type1	dur		trot-walk-type2	bef		0.2763	0.123	2197	2.25	0.0248
309	6	62	trot-walk-type1	2.66709	330	14.398	3.7945	bef	L	1.94794			trans*status	canter-trot-type2	bef		trot-walk-type2	bef		0.3041	0.137	2197	2.22	0.0265
310	6	63	walk-trot-type1	3.14131	331	23.134	4.8098	bef	L	2.19312			trans*status	canter-walk-type2	dur		trot-walk-type2	dur		0.676	0.3062	2197	2.21	0.0274
311	6	63	trot-walk-type1	3.64861	332	38.421	6.1985	bef	L	2.48968			trans*status	canter-trot-type2	aft		trot-canter-type2	aft		0.2278	0.1032	2197	2.21	0.0275
312	6	63	walk-canter-type1	3.02714	333	20.638	4.5429	bef	L	2.13141			trans*status	canter-walk-type1	bef		trot-canter-type1	aft		0.2999	0.1365	2197	2.2	0.0282
313	6	63	canter-walk-type2	3.23584	334	25.428	5.0426	bef	L	2.24557			trans*status	trot-canter-type1	aft		trot-walk-type1	dur		0.1549	0.07071	2197	2.19	0.0286
314	6	63	walk-canter-type1	3.18297	335	24.118	4.911	bef	L	2.21609			trans*status	canter-walk-type1	aft		walk-trot-type2	aft		0.3317	0.1517	2197	2.19	0.0289
315	6	63	canter-trot-type1	2.51784	336	12.402	3.5216	bef	L	1.8766			trans*status	trot-canter-type1	bef		walk-trot-type2	dur		0.2306	0.1055	2197	2.19	0.029
316	6	63	trot-walk-type1	3.90556	337	49.678	7.0482	bef	L	2.65485			trans*status	trot-canter-type2	aft		trot-canter-type2	bef		0.09512	0.04356	2197	2.18	0.0291
317	6	63	walk-canter-type1	3.5504	338	34.827	5.9015	bef	L	2.42929			trans*status	canter-trot-type1	bef		walk-canter-type1	aft		0.1741	0.07985	2197	2.18	0.0294
318	6	63	canter-walk-type1	3.54247	339	34.552	5.8781	bef	L	2.42448			trans*status	canter-trot-type1	bef		trot-canter-type1	aft		0.1586	0.07371	2197	2.15	0.0315
319	6	63	walk-canter-type1	3.5286	340	34.076	5.8375	bef	L	2.41609			trans*status	trot-canter-type2	aft		trot-canter-type2	dur		0.09346	0.04356	2197	2.15	0.032
320	6	63	canter-trot-type1	2.52028	341	12.432	3.5259	bef	L	1.87774			trans*status	trot-walk-type1	bef		trot-walk-type2	aft		0.2595	0.1211	2197	2.14	0.0322
321	6	63	trot-walk-type1	4.20053	342	66.721	8.1683	bef	L	2.85803			trans*status	trot-canter-type2	dur		walk-trot-type1	dur		0.1702	0.07962	2197	2.14	0.0327
322	6	63	walk-trot-type2	2.0917	343	8.099	2.8458	bef	L	1.68696			trans*status	trot-canter-type2	aft		walk-trot-type1	aft		0.1691	0.07962	2197	2.12	0.0338
323	6	63	trot-walk-type1	4.4908	344	89.192	9.4442	bef	L	3.07314			trans*status	canter-trot-type2	aft		trot-canter-type1	dur		0.206	0.09706	2197	2.12	0.0339
324	6	63	walk-trot-type1	3.08728	345	21.917	4.6816	bef	L	2.1637			trans*status	trot-canter-type2	aft		walk-trot-type2	dur		0.2335	0.11	2197	2.12	0.0339
325	6	63	trot-walk-type1	3.72249	346	41.367	6.4317	bef	L	2.53609			trans*status	trot-canter-type2	bef		walk-trot-type1	dur		0.1685	0.07987	2197	2.11	0.035
326	7	71	walk-trot-type1	2.7492	347	15.63	3.9535	bef	L	1.98834			trans*status	canter-walk-type2	dur		walk-trot-type2	aft		0.6147	0.2951	2197	2.08	0.0374
327	7	71	trot-walk-type1	3.53189	348	34.188	5.8471	bef	L	2.41808			trans*status	trot-walk-type2	aft		walk-canter-type1	aft		-0.2724	0.1308	2197	-2.08	0.0375
328	7	71	walk-trot-type1	2.96318	349	19.36	4.3999	bef	L	2.0976			trans*status	canter-walk-type2	dur		trot-canter-type2	bef		0.6069	0.2923	2197	2.08	0.038
329	7	71	trot-walk-type1	3.7996	350	44.684	6.6846	bef	L	2.58545			trans*status	canter-walk-type2	dur		trot-canter-type2	dur		0.6052	0.2923	2197	2.07	0.0385
330	7	71	walk-trot-type1	1.67054	351	5.315	2.3054	bef	L	1.51837			trans*status	canter-walk-type2	bef		canter-walk-type2	dur		-0.4214	0.2058	2197	-2.05	0.0407
331	7	71	trot-walk-type1	3.97743	352	53.38	7.3062	bef	L	2.70299			trans*status	canter-walk-type2	dur		trot-walk-type1	dur		0.5803	0.2857	2197	2.03	0.0423
332	7	71	walk-trot-type1	2.36687	353	10.664	3.2656	bef	L	1.80709			trans*status	trot-canter-type1	aft		trot-canter-type2	bef		0.1815	0.08957	2197	2.03	0.0429
333	7	71	trot-canter-type1	2.55837	354	12.915	3.5937	bef	L	1.89571			trans*status	canter-trot-type1	aft		canter-trot-type2	dur		-0.1814	0.09004	2197	-2.01	0.0441
334	7	71	canter-trot-type1	3.49352	355	32.902	5.736	bef	L	2.39499			trans*status	canter-walk-type1	aft		canter-walk-type1	bef		-0.1575	0.07843	2197	-2.01	0.0448
335	7	71	trot-canter-type1	2.6872	356	14.691	3.8328	bef	L	1.95776			trans*status	trot-canter-type1	aft		trot-canter-type2	dur		0.1798	0.08957	2197	2.01	0.0448
336	7	72	walk-trot-type1	2.44393	374	11.518	3.3939	bef	L	1.84224			trans*status	canter-trot-type2	aft		trot-walk-type2	bef		0.2744	0.1372	2197	2	0.0457
337	7	72	trot-walk-type1	2.76652	375	15.903	3.9879	bef	L	1.99697			trans*status	trot-canter-type1	aft		trot-canter-type1	dur		0.06459	0.03234	2197	2	0.046
338	7	72	walk-trot-type1	1.90931	376	6.748	2.5978	bef	L	1.61176			trans*status	canter-trot-type1	dur		walk-canter-type1	aft		0.1587	0.07985	2197	1.99	0.0469
339	7	72	trot-canter-type1	1.61072	377	5.006	2.2375	bef	L	1.49583			trans*status	canter-trot-type1	aft		trot-canter-type2	aft		0.1636	0.08232	2197	1.99	0.047
340	7	72	canter-trot-type1	3.69508	378	40.249	6.3442	bef	L	2.51877			trans*status	canter-trot-type1	dur		canter-walk-type1	dur		-0.2614	0.1318	2197	-1.98	0.0475
341	7	72	trot-canter-type1	3.41242	379	30.339	5.508	bef	L	2.34692			trans*status	trot-walk-type2	aft		trot-walk-type2	bef		-0.1549	0.07831	2197	-1.98	0.0481
342	7	72	canter-trot-type1	3.80072	380	44.733	6.6883	bef	L	2.58617			trans*status	canter-trot-other	dur		walk-trot-type1	bef		0.5565	0.2828	2197	1.97	0.0492
343	7	72	trot-canter-type1	2.58737	381	13.295	3.6462	bef	L	1.9095			trans*status	trot-walk-type2	bef		walk-trot-type1	bef		0.238	0.1212	2197	1.96	0.0497
344	7	72	canter-trot-type1	2.24478	382	9.438	3.0722	bef	L	1.75277			trans*status	canter-trot-type2	aft		trot-walk-type1	bef		0.1698	0.0868	2197	1.96	0.0506
345	7	72	trot-walk-type1	1.50785	383	4.517	2.1253	bef	L	1.45785			trans*status	trot-canter-type1	aft		trot-walk-type2	dur		0.2506	0.1282	2197	1.96	0.0507
346	7	72	trot-canter-type1	3.42166	384	30.62	5.5336	bef	L	2.35235			trans*status	trot-canter-type1	dur		walk-canter-type1	bef		0.174	0.08916	2197	1.95	0.0511
347	7	72	canter-trot-type1	4.25594	385	70.523	8.3978	bef	L	2.8979			trans*status	canter-trot-other	dur		walk-trot-type2	bef		0.5692	0.2924	2197	1.95	0.0517
348	7	72	trot-walk-type1	4.52142	386	91.966	9.5899	bef	L	3.09676			trans*status	canter-trot-type1	dur		trot-canter-type1	aft		0.1433	0.07371	2197	1.94	0.052
349	7	72	trot-canter-type1	3.96555	387	52.749	7.2629	bef	L	2.69497			trans*status	canter-walk-type2	aft		walk-trot-type1	bef		0.5555	0.2862	2197	1.94	0.0524
350	7	72	canter-walk-type1	3.94129	388	51.485	7.1753	bef	L	2.67868			trans*status	trot-canter-type2	bef		trot-walk-type1	bef		-0.1531	0.07943	2197	-1.93	0.0541
351	7	72	walk-trot-type1	3.31487	389	27.519	5.2458	bef	L	2.29038			trans*status	canter-walk-type2	aft		walk-trot-type2	bef		0.5682	0.2951	2197	1.93	0.0543
352	7	72	trot-canter-type1	3.45688	390	31.718	5.6319	bef	L	2.37315			trans*status	canter-trot-type1	aft		trot-canter-type1	dur		0.1418	0.07371	2197	1.92	0.0545
353	7	72	canter-trot-type2	3.94554	391	51.704	7.1906	bef	L	2.68153			trans*status	trot-canter-type2	dur		trot-walk-type1	bef		-0.1514	0.07966	2197	-1.9	0.0574
354	7	72	trot-canter-type1	4.70334	392	110.315	10.5031	bef	L	3.24085			trans*status	canter-trot-other	dur		walk-trot-type1	dur		0.5356	0.2827	2197	1.89	0.0583
355	7	72	canter-trot-type1	3.81468	393	45.362	6.7352	bef	L	2.59522			trans*status	walk-trot-type1	bef		walk-trot-type2	aft		-0.1817	0.09596	2197	-1.89	0.0584
356	7	72	trot-canter-type1	3.32035	394	27.67	5.2602	bef	L	2.29352			trans*status	canter-trot-type2	bef		walk-canter-type1	aft		0.1866	0.09978	2197	1.87	0.0617
357	7	72	canter-trot-type2	4.19453	395	66.323	8.1439	bef	L	2.85375			trans*status	canter-walk-type2	aft		walk-trot-type1	dur		0.5346	0.2862	2197	1.87	0.0619
358	7	72	trot-canter-type1	3.0435	396	20.978	4.5802	bef	L	2.14015			trans*status	canter-trot-type1	bef		canter-walk-type1	dur		-0.246	0.1319	2197	-1.86	0.0623
359	7	72	trot-walk-type1	4.62444	397	101.946	10.0968	bef	L	3.17755			trans*status	walk-canter-type1	dur		walk-trot-type1	bef		0.1443	0.07758	2197	1.86	0.0631
360	7	72	walk-canter-type1	3.01403	398	20.369	4.5132	bef	L	2.12444			trans*status	trot-canter-type2	dur		walk-trot-type2	bef		0.2038	0.11	2197	1.85	0.0641
361	7	72	canter-trot-type2	1.96486	399	7.134	2.6709	bef	L	1.6343			trans*status	trot-canter-type2	bef		walk-trot-type2	bef		0.2022	0.1098	2197	1.84	0.0658
362	7	72	trot-walk-type1	2.80267	400	16.489	4.0606	bef	L	2.01509			trans*status	trot-walk-type1	bef		trot-walk-type2	dur		0.2222	0.1211	2197	1.84	0.0666
363	7	73	walk-trot-type1	2.1202	401	8.333	2.8867	bef	L	1.69902			trans*status	trot-walk-type1	dur		walk-canter-type1	aft		-0.1395	0.07628	2197	-1.83	0.0676
364	7	73	trot-canter-type1	1.82298	402	6.19	2.488	bef	L	1.57735			trans*status	canter-walk-type2	dur		trot-walk-type2	bef		0.5584	0.3062	2197	1.82	0.0683
365	7	73	canter-trot-type1	3.35777	403	28.725	5.3596	bef	L	2.31508			trans*status	trot-canter-type1	dur		walk-canter-type1	dur		0.1621	0.08908	2197	1.82	0.069
366	7	73	trot-walk-type1	1.72634	404	5.62	2.3707	bef	L	1.5397			trans*status	canter-trot-type2	bef		canter-trot-type2	dur		-0.0875	0.04831	2197	-1.81	0.0702
367	7	73	walk-trot-type1	1.77992	405	5.929	2.435	bef	L	1.56046			trans*status	canter-trot-type2	aft		canter-walk-type1	dur		-0.2632	0.1453	2197	-1.81	0.0702
368	7	73	trot-canter-type1	2.32118	406	10.188	3.1918	bef	L	1.78656			trans*status	trot-canter-type1	aft		walk-trot-type2	aft		0.1893	0.1054	2197	1.8	0.0728
369	7	73	canter-trot-type1	3.03276	407	20.754	4.5557	bef	L	2.13441			trans*status	trot-walk-type2	dur		walk-canter-type1	aft		-0.2351	0.1311	2197	-1.79	0.073
370	7	73	trot-canter-type1	2.54277	408	12.715	3.5658	bef	L	1.88833			trans*status	trot-walk-type2	bef		walk-trot-type1	dur		0.217	0.1213	2197	1.79	0.0737
371	7	73	canter-trot-type1	3.5167	409	33.673	5.8029	bef	L	2.40891			trans*status	canter-trot-other	bef		walk-trot-type1	bef		0.5031	0.2827	2197	1.78	0.0753
372	7	73	trot-canter-type1	3.48532	410	32.633	5.7125	bef	L	2.39009			trans*status	canter-walk-type2	dur		trot-canter-type1	bef		0.5147	0.2901	2197	1.77	0.0762
373	7	73	trot-canter-type2	2.42104	411	11.258	3.3552	bef	L	1.83173			trans*status	canter-trot-other	bef		walk-trot-type2	bef		0.5158	0.2923	2197	1.76	0.0778
374	7	73	canter-trot-type1	4.39846	412	81.325	9.0181	bef	L	3.00301			trans*status	canter-trot-type2	bef		trot-canter-type1	aft		0.1711	0.09706	2197	1.76	0.0781
375	7	73	trot-canter-type1	2.83364	413	17.007	4.124	bef	L	2.03076			trans*status	trot-walk-type1	dur		walk-trot-type1	aft		0.1005	0.05719	2197	1.76	0.079
376	7	73	canter-trot-type1	4.17491	414	65.034	8.0644	bef	L	2.83978			trans*status	trot-walk-type2	bef		walk-trot-type2	bef		0.2507	0.143	2197	1.75	0.0797
377	7	73	walk-trot-type1	1.81731	415	6.155	2.481	bef	L	1.57511			trans*status	canter-walk-type2	dur		trot-canter-type2	aft		0.5117	0.2923	2197	1.75	0.0801
378	7	73	trot-canter-type1	2.00311	416	7.412	2.7225	bef	L	1.65001			trans*status	trot-canter-type1	dur		trot-walk-type2	aft		0.2233	0.1282	2197	1.74	0.0816
379	7	73	trot-canter-type1	1.72773	417	5.628	2.3723	bef	L	1.54023			trans*status	trot-canter-type2	bef		walk-canter-type1	aft		-0.166	0.09582	2197	-1.73	0.0833
380	7	73	canter-trot-type1	3.61433	418	37.127	6.0932	bef	L	2.46843			trans*status	trot-walk-type1	dur		walk-trot-type2	dur		0.1649	0.09525	2197	1.73	0.0835
381	7	73	trot-canter-type1	3.26502	419	26.181	5.1167	bef	L	2.26202			trans*status	canter-trot-type1	aft		trot-walk-type1	bef		0.1056	0.06103	2197	1.73	0.0837
382	7	73	trot-canter-type1	2.07935	420	7.999	2.8283	bef	L	1.68176			trans*status	canter-trot-other	dur		walk-trot-type2	dur		0.5055	0.2923	2197	1.73	0.0839
383	7	73	canter-trot-type1	3.13203	421	22.92	4.7875	bef	L	2.18804			trans*status	trot-canter-type2	dur		walk-canter-type1	aft		-0.1644	0.09582	2197	-1.72	0.0864
384	7	73	trot-canter-type1	2.49196	422	12.085	3.4763	bef	L	1.86449			trans*status	canter-trot-type1	aft		trot-walk-type2	bef		0.2102	0.123	2197	1.71	0.0875
385	7	73	canter-trot-type1	3.56006	423	35.165	5.93	bef	L	2.43517			trans*status	canter-walk-type2	aft		walk-trot-type2	dur		0.5044	0.2951	2197	1.71	0.0875
386	7	73	trot-canter-type1	2.58821	424	13.306	3.6477	bef	L	1.9099			trans*status	walk-canter-type1	bef		walk-trot-type1	bef		0.1323	0.07744	2197	1.71	0.0876
387	7	73	canter-trot-type1	2.73254	425	15.372	3.9207	bef	L	1.98007			trans*status	canter-trot-other	bef		walk-trot-type1	dur		0.4821	0.2828	2197	1.7	0.0884
388	8	81	walk-trot-type1	3.24616	426	25.691	5.0687	bef	L	2.25137			trans*status	canter-trot-other	dur		trot-walk-type1	aft		0.4801	0.2828	2197	1.7	0.0897
389	8	81	trot-canter-type1	3.21138	427	24.813	4.9813	bef	L	2.23188			trans*status	canter-walk-type1	aft		trot-canter-type1	bef		0.2317	0.1365	2197	1.7	0.0899
390	8	81	canter-trot-type1	3.61882	428	37.294	6.1069	bef	L	2.4712			trans*status	canter-walk-type2	dur		trot-canter-type1	dur		0.49	0.2901	2197	1.69	0.0913
391	8	81	trot-walk-type1	3.81652	429	45.446	6.7414	bef	L	2.59641			trans*status	canter-trot-type1	aft		canter-walk-type1	bef		-0.2227	0.1319	2197	-1.69	0.0916
392	8	81	walk-trot-type1	2.77844	430	16.094	4.0117	bef	L	2.00293			trans*status	trot-walk-type1	bef		walk-trot-type2	aft		0.1609	0.09549	2197	1.68	0.0922
393	8	81	trot-canter-type2	3.42478	431	30.716	5.5422	bef	L	2.35418			trans*status	canter-walk-type2	aft		trot-walk-type1	aft		0.4791	0.2857	2197	1.68	0.0937
394	8	81	canter-trot-type1	3.89349	432	49.082	7.0058	bef	L	2.64685			trans*status	trot-canter-type1	bef		walk-canter-type1	bef		0.1493	0.08908	2197	1.68	0.0938
395	8	81	trot-walk-type1	4.09635	433	60.12	7.7537	bef	L	2.78455			trans*status	walk-trot-type1	dur		walk-trot-type2	aft		-0.1607	0.09596	2197	-1.68	0.0941
396	8	81	walk-trot-type1	3.19137	434	24.322	4.9317	bef	L	2.22075			trans*status	canter-walk-type1	aft		trot-walk-type2	bef		0.2754	0.1696	2197	1.62	0.1045
397	8	81	trot-walk-type1	3.41004	435	30.266	5.5015	bef	L	2.34553			trans*status	canter-walk-type1	aft		trot-canter-type2	aft		0.2288	0.1417	2197	1.61	0.1066
398	8	81	walk-trot-type1	3.16425	436	23.671	4.8653	bef	L	2.20574			trans*status	canter-trot-type2	bef		canter-walk-type1	dur		-0.2335	0.1453	2197	-1.61	0.1081
399	8	81	trot-canter-type2	3.10927	437	22.405	4.7334	bef	L	2.17563			trans*status	walk-canter-type1	aft		walk-trot-type2	aft		0.1738	0.1083	2197	1.6	0.1087
400	8	81	canter-walk-type1	3.67955	438	39.629	6.2951	bef	L	2.50901			trans*status	walk-canter-type1	dur		walk-trot-type1	dur		0.1233	0.07744	2197	1.59	0.1114
401	8	81	walk-canter-type1	3.48427	439	32.598	5.7095	bef	L	2.38946			trans*status	trot-canter-type2	aft		walk-canter-type1	bef		0.1523	0.09582	2197	1.59	0.1122
402	8	81	canter-walk-type1	4.03112	440	56.324	7.5049	bef	L	2.73951			trans*status	canter-walk-type2	dur		trot-walk-type1	bef		0.4538	0.2857	2197	1.59	0.1124
403	8	81	trot-walk-type1	4.43876	441	84.67	9.2016	bef	L	3.03342			trans*status	canter-trot-type2	aft		walk-canter-type1	aft		0.1569	0.09955	2197	1.58	0.1152
404	8	81	walk-trot-type1	2.86919	442	17.623	4.1979	bef	L	2.04889			trans*status	canter-trot-other	dur		trot-walk-type2	aft		0.4735	0.3008	2197	1.57	0.1157
405	8	81	trot-walk-type1	4.09954	443	60.313	7.7661	bef	L	2.78678			trans*status	canter-trot-other	dur		walk-trot-type1	aft		0.441	0.2828	2197	1.56	0.119
406	8	81	walk-trot-type1	3.14393	444	23.195	4.8161	bef	L	2.19456			trans*status	trot-canter-type1	bef		trot-walk-type2	aft		0.1986	0.1282	2197	1.55	0.1213
407	8	81	trot-walk-type1	3.68311	445	39.77	6.3063	bef	L	2.51124			trans*status	canter-trot-other	bef		walk-trot-type2	dur		0.452	0.2924	2197	1.55	0.1223
408	8	81	walk-trot-type1	2.71745	446	15.142	3.8912	bef	L	1.97262			trans*status	canter-walk-type2	aft		trot-walk-type2	aft		0.4724	0.3062	2197	1.54	0.123
409	8	81	trot-canter-type1	3.8589	447	47.413	6.8857	bef	L	2.62406			trans*status	trot-canter-type1	bef		walk-canter-type1	dur		0.1374	0.08916	2197	1.54	0.1235
410	8	81	canter-walk-type1	4.04267	448	56.978	7.5484	bef	L	2.74744			trans*status	canter-walk-type2	aft		walk-trot-type1	aft		0.44	0.2862	2197	1.54	0.1244
411	8	81	walk-canter-type1	2.75935	449	15.79	3.9736	bef	L	1.99339			trans*status	canter-walk-type2	dur		walk-canter-type1	aft		0.4408	0.2888	2197	1.53	0.1271
412	8	81	canter-walk-type1	4.35626	450	77.965	8.8298	bef	L	2.97149			trans*status	trot-canter-type2	aft		trot-walk-type2	aft		0.2015	0.1322	2197	1.52	0.1275
413	8	81	walk-canter-type1	2.89501	451	18.084	4.2525	bef	L	2.06216			trans*status	canter-walk-type1	aft		trot-canter-type1	dur		0.207	0.1365	2197	1.52	0.1296
414	8	81	canter-trot-type1	4.09688	452	60.152	7.7558	bef	L	2.78492			trans*status	canter-trot-other	bef		trot-walk-type1	aft		0.4267	0.2828	2197	1.51	0.1315
415	8	81	trot-walk-type1	3.87591	453	48.226	6.9445	bef	L	2.63525			trans*status	trot-walk-type2	bef		trot-walk-type2	dur		0.1176	0.07831	2197	1.5	0.1334
416	8	82	walk-trot-type1	2.36018	454	10.593	3.2547	bef	L	1.80407			trans*status	canter-trot-other	dur		walk-canter-type1	bef		0.4242	0.2884	2197	1.47	0.1414
417	8	82	trot-walk-type1	2.72645	455	15.279	3.9088	bef	L	1.97706			trans*status	canter-walk-type2	dur		trot-canter-type1	aft		0.4254	0.2901	2197	1.47	0.1427
418	8	82	walk-trot-type1	1.84818	456	6.348	2.5196	bef	L	1.58732			trans*status	canter-walk-type2	aft		walk-canter-type1	bef		0.4232	0.2888	2197	1.47	0.143
419	8	82	trot-canter-type2	2.75646	457	15.744	3.9679	bef	L	1.99195			trans*status	trot-canter-type2	aft		walk-canter-type1	dur		0.1403	0.09582	2197	1.46	0.1432
420	8	82	canter-trot-type1	3.33069	458	27.958	5.2875	bef	L	2.29946			trans*status	canter-trot-type2	aft		trot-canter-type1	aft		0.1414	0.0969	2197	1.46	0.1445
421	8	82	trot-canter-type1	2.6837	459	14.639	3.8261	bef	L	1.95604			trans*status	trot-canter-type1	dur		trot-walk-type2	dur		0.186	0.1281	2197	1.45	0.1466
422	8	82	canter-trot-type1	3.70409	460	40.613	6.3728	bef	L	2.52445			trans*status	canter-trot-other	dur		trot-walk-type2	dur		0.4362	0.3007	2197	1.45	0.1471
423	8	82	trot-walk-type1	3.3107	461	27.404	5.2349	bef	L	2.28799			trans*status	walk-canter-type1	dur		walk-trot-type2	bef		0.157	0.1085	2197	1.45	0.1481
424	8	82	walk-trot-type1	2.64411	462	14.071	3.7511	bef	L	1.93678			trans*status	trot-canter-type2	dur		trot-walk-type1	aft		0.1147	0.07966	2197	1.44	0.1499
425	8	82	trot-walk-type1	2.44705	463	11.554	3.3991	bef	L	1.84368			trans*status	walk-canter-type1	bef		walk-trot-type1	dur		0.1114	0.07758	2197	1.44	0.1512
426	8	82	walk-trot-type1	2.4431	464	11.509	3.3924	bef	L	1.84186			trans*status	canter-trot-other	dur		walk-canter-type1	dur		0.4123	0.2884	2197	1.43	0.1529
427	8	83	walk-trot-type1	2.91629	486	18.473	4.298	bef	L	2.07316			trans*status	canter-walk-type2	aft		walk-canter-type1	dur		0.4112	0.2888	2197	1.42	0.1546
428	1	11	walk-canter-type1	2.32199	1	10.196	3.1931	dur	L	1.78693			trans*status	canter-walk-type2	aft		trot-walk-type2	dur		0.4351	0.3062	2197	1.42	0.1554
429	1	11	canter-trot-type1	2.69455	2	14.799	3.8469	dur	L	1.96136			trans*status	trot-canter-type2	bef		trot-walk-type1	aft		0.1131	0.07966	2197	1.42	0.1559
430	1	11	trot-walk-type1	2.25486	3	9.534	3.0877	dur	L	1.75719			trans*status	canter-trot-other	bef		trot-walk-type2	aft		0.42	0.3008	2197	1.4	0.1628
431	1	11	walk-canter-type1	1.22669	4	3.41	1.8466	dur	L	1.3589			trans*status	canter-trot-other	bef		walk-trot-type1	aft		0.3875	0.2828	2197	1.37	0.1707
432	1	11	canter-trot-type1	1.40208	5	4.064	2.0158	dur	L	1.4198			trans*status	canter-trot-other	aft		walk-trot-type1	bef		0.3818	0.2828	2197	1.35	0.1771
433	1	11	walk-canter-type1	2.27763	6	9.754	3.1231	dur	L	1.76722			trans*status	canter-trot-other	aft		walk-trot-type2	bef		0.3945	0.2924	2197	1.35	0.1774
434	1	11	canter-trot-type1	2.91805	7	18.505	4.3018	dur	L	2.07407			trans*status	walk-canter-type1	bef		walk-trot-type2	bef		0.145	0.1083	2197	1.34	0.1807
435	1	11	trot-walk-type1	2.77784	8	16.084	4.0105	dur	L	2.00263			trans*status	walk-trot-type1	aft		walk-trot-type2	bef		0.1282	0.09596	2197	1.34	0.1816
436	1	11	walk-canter-type1	0.57153	9	1.771	1.3308	dur	L	1.15359			trans*status	trot-walk-type1	aft		walk-trot-type1	bef		0.0764	0.05719	2197	1.34	0.1817
437	1	11	canter-trot-type1	2.17433	10	8.796	2.9659	dur	L	1.72217			trans*status	canter-walk-type1	bef		canter-walk-type1	dur		-0.1048	0.07843	2197	-1.34	0.1818
438	1	11	trot-walk-type1	1.73444	11	5.666	2.3803	dur	L	1.54282			trans*status	trot-walk-type1	aft		trot-walk-type2	bef		-0.1616	0.1211	2197	-1.33	0.1822
439	1	12	walk-trot-type1	2.17801	12	8.829	2.9713	dur	L	1.72375			trans*status	canter-walk-type1	aft		trot-walk-type1	bef		0.1708	0.1294	2197	1.32	0.1869
440	1	12	trot-walk-type1	3.19207	13	24.339	4.9334	dur	L	2.22113			trans*status	canter-walk-type2	bef		walk-trot-type2	bef		0.3876	0.295	2197	1.31	0.189
441	1	12	walk-trot-type1	3.43355	14	30.986	5.5665	dur	L	2.35935			trans*status	canter-walk-type1	dur		canter-walk-type2	bef		0.4007	0.3055	2197	1.31	0.1898
442	1	12	walk-trot-type1	3.0304	15	20.706	4.5503	dur	L	2.13315			trans*status	canter-walk-type2	bef		walk-trot-type1	bef		0.3749	0.2862	2197	1.31	0.1904
443	1	12	walk-trot-type1	2.2757	16	9.735	3.1201	dur	L	1.76637			trans*status	trot-walk-type2	bef		walk-trot-type2	dur		0.1869	0.1432	2197	1.31	0.1919
444	1	12	trot-walk-type1	3.14367	17	23.189	4.8155	dur	L	2.19442			trans*status	trot-canter-type1	dur		trot-canter-type2	bef		0.1169	0.08957	2197	1.3	0.1921
445	1	12	walk-trot-type2	2.81529	18	16.698	4.0863	dur	L	2.02147			trans*status	trot-canter-type1	dur		trot-canter-type2	dur		0.1152	0.08933	2197	1.29	0.1973
446	1	12	walk-trot-type2	3.29946	19	27.098	5.2056	dur	L	2.28157			trans*status	canter-trot-other	bef		walk-canter-type1	bef		0.3707	0.2884	2197	1.29	0.1987
447	1	12	walk-canter-type1	3.11942	20	22.633	4.7574	dur	L	2.18115			trans*status	canter-trot-other	aft		canter-walk-type1	dur		-0.3938	0.3068	2197	-1.28	0.1995
448	1	12	canter-trot-type2	3.75825	21	42.873	6.5478	dur	L	2.55886			trans*status	canter-trot-type1	dur		canter-trot-type2	dur		-0.1153	0.08986	2197	-1.28	0.1996
449	1	12	trot-canter-type1	2.95364	22	19.176	4.379	dur	L	2.0926			trans*status	canter-trot-other	dur		walk-trot-type2	aft		0.3749	0.2924	2197	1.28	0.1999
450	1	12	canter-trot-type2	3.87977	23	48.413	6.9579	dur	L	2.63779			trans*status	trot-canter-type1	dur		trot-walk-type1	dur		0.09034	0.07052	2197	1.28	0.2003
451	1	12	canter-trot-type1	3.84947	24	46.968	6.8533	dur	L	2.61788			trans*status	canter-trot-other	dur		trot-canter-type2	bef		0.3671	0.2868	2197	1.28	0.2007
452	1	12	trot-walk-type1	1.49447	25	4.457	2.1112	dur	L	1.45298			trans*status	canter-trot-other	aft		walk-trot-type1	dur		0.3609	0.2828	2197	1.28	0.2021
453	1	12	walk-trot-type1	-0.11599	26	0.89	0.9437	dur	L	0.97142			trans*status	canter-trot-other	dur		trot-canter-type2	dur		0.3654	0.2865	2197	1.28	0.2023
454	1	12	walk-canter-type1	2.27357	27	9.714	3.1167	dur	L	1.76543			trans*status	trot-canter-type2	dur		walk-trot-type2	dur		0.1401	0.1098	2197	1.28	0.2023
455	1	12	canter-trot-type1	3.93101	28	50.958	7.1385	dur	L	2.6718			trans*status	canter-trot-other	bef		trot-walk-type2	dur		0.3827	0.3008	2197	1.27	0.2035
456	1	12	trot-walk-type1	1.6608	29	5.263	2.2942	dur	L	1.51467			trans*status	canter-walk-type2	aft		walk-trot-type2	aft		0.3738	0.295	2197	1.27	0.2052
457	1	12	walk-trot-type1	2.30142	30	9.988	3.1604	dur	L	1.77776			trans*status	trot-canter-type1	bef		trot-walk-type2	dur		0.1613	0.1282	2197	1.26	0.2083
458	1	12	walk-trot-type1	2.73227	31	15.368	3.9202	dur	L	1.97994			trans*status	trot-canter-type2	bef		walk-trot-type2	dur		0.1384	0.11	2197	1.26	0.2086
459	1	12	walk-trot-type1	3.44888	32	31.465	5.6094	dur	L	2.36841			trans*status	canter-walk-type2	aft		trot-canter-type2	bef		0.366	0.2923	2197	1.25	0.2106
460	1	12	walk-trot-type1	2.43486	33	11.414	3.3785	dur	L	1.83807			trans*status	canter-walk-type2	aft		trot-canter-type2	dur		0.3644	0.2923	2197	1.25	0.2127
461	1	12	walk-trot-type1	1.7464	34	5.734	2.3946	dur	L	1.54744			trans*status	canter-trot-other	bef		walk-canter-type1	dur		0.3588	0.2884	2197	1.24	0.2136
462	1	12	trot-walk-type1	2.80902	35	16.594	4.0735	dur	L	2.0183			trans*status	trot-canter-type2	aft		trot-walk-type2	dur		0.1642	0.1324	2197	1.24	0.215
463	1	12	walk-trot-type1	1.19347	36	3.299	1.8162	dur	L	1.34766			trans*status	canter-walk-type2	bef		walk-trot-type1	dur		0.3539	0.2862	2197	1.24	0.2164
464	1	12	walk-trot-type1	3.72101	37	41.306	6.427	dur	L	2.53515			trans*status	canter-trot-type1	aft		canter-walk-type2	dur		-0.3482	0.2869	2197	-1.21	0.225
465	1	12	walk-trot-type1	2.63381	38	13.927	3.7319	dur	L	1.9318			trans*status	canter-trot-other	dur		trot-walk-type1	dur		0.3405	0.2828	2197	1.2	0.2286
466	1	13	walk-trot-type1	1.77846	39	5.921	2.4333	dur	L	1.55989			trans*status	canter-walk-type2	aft		trot-walk-type1	dur		0.3395	0.2857	2197	1.19	0.2349
467	1	13	trot-walk-type2	2.51601	40	12.379	3.5184	dur	L	1.87574			trans*status	canter-trot-type1	dur		canter-walk-type1	bef		-0.1566	0.1319	2197	-1.19	0.2354
468	1	13	walk-trot-type1	2.62155	41	13.757	3.709	dur	L	1.92589			trans*status	trot-canter-type1	dur		walk-trot-type2	aft		0.1247	0.1055	2197	1.18	0.2376
469	1	13	walk-trot-type1	2.93872	42	18.892	4.3464	dur	L	2.08481			trans*status	canter-walk-type2	aft		canter-walk-type2	dur		-0.2408	0.2058	2197	-1.17	0.242
470	1	13	trot-canter-type2	1.96631	43	7.144	2.6729	dur	L	1.63489			trans*status	canter-trot-type1	aft		walk-canter-type1	aft		0.09268	0.07966	2197	1.16	0.2448
471	1	13	canter-trot-type2	3.36251	44	28.862	5.3723	dur	L	2.31782			trans*status	walk-trot-type2	bef		walk-trot-type2	dur		-0.06378	0.05543	2197	-1.15	0.25
472	1	13	trot-walk-type1	1.91957	45	6.818	2.6111	dur	L	1.6159			trans*status	canter-walk-type1	aft		walk-canter-type1	aft		0.1579	0.1373	2197	1.15	0.2504
473	1	13	walk-canter-type1	2.71978	46	15.177	3.8958	dur	L	1.97377			trans*status	canter-trot-other	aft		walk-trot-type2	dur		0.3307	0.2924	2197	1.13	0.2581
474	1	13	canter-trot-type2	2.05481	47	7.805	2.7938	dur	L	1.67147			trans*status	canter-trot-type1	bef		canter-trot-type2	dur		-0.09999	0.09004	2197	-1.11	0.2669
475	1	13	canter-trot-type2	2.03813	48	7.676	2.7706	dur	L	1.66451			trans*status	trot-walk-type1	aft		walk-trot-type2	aft		-0.1053	0.09525	2197	-1.11	0.2691
476	1	13	trot-walk-type1	0.50776	49	1.662	1.289	dur	L	1.13535			trans*status	canter-trot-other	bef		walk-trot-type2	aft		0.3214	0.2924	2197	1.1	0.2718
477	1	13	walk-canter-type1	2.46566	50	11.771	3.4309	dur	L	1.85228			trans*status	trot-walk-type1	dur		trot-walk-type2	aft		0.1329	0.1211	2197	1.1	0.2723
478	1	13	canter-trot-type1	2.02762	51	7.596	2.7561	dur	L	1.66015			trans*status	canter-walk-type2	bef		walk-trot-type2	dur		0.3238	0.2951	2197	1.1	0.2726
479	1	13	walk-canter-type1	2.27447	52	9.723	3.1181	dur	L	1.76582			trans*status	trot-walk-type1	dur		walk-canter-type1	bef		0.08368	0.07628	2197	1.1	0.2727
480	1	13	canter-trot-type1	2.17974	53	8.844	2.9739	dur	L	1.7245			trans*status	canter-trot-other	bef		trot-canter-type2	bef		0.3136	0.2865	2197	1.09	0.2739
481	1	13	trot-walk-type1	1.45427	54	4.281	2.0691	dur	L	1.43845			trans*status	canter-trot-type2	aft		canter-walk-type1	bef		-0.1584	0.1453	2197	-1.09	0.2756
482	1	13	walk-trot-type1	1.77887	55	5.923	2.4338	dur	L	1.56005			trans*status	canter-trot-other	bef		trot-canter-type2	dur		0.3119	0.2868	2197	1.09	0.2768
483	1	13	walk-trot-type1	2.32813	56	10.259	3.2029	dur	L	1.78967			trans*status	canter-trot-other	aft		trot-walk-type1	aft		0.3054	0.2828	2197	1.08	0.2802
484	2	21	walk-trot-type2	2.53868	57	12.663	3.5585	dur	L	1.8864			trans*status	walk-trot-type1	bef		walk-trot-type1	dur		-0.02095	0.01944	2197	-1.08	0.2813
485	2	21	trot-canter-type1	3.21828	58	24.985	4.9985	dur	L	2.23573			trans*status	canter-trot-type1	bef		canter-walk-type1	bef		-0.1413	0.1318	2197	-1.07	0.284
486	2	21	canter-trot-other	3.33744	59	28.147	5.3054	dur	L	2.30334			trans*status	canter-trot-other	dur		trot-walk-type2	bef		0.3186	0.3008	2197	1.06	0.2897
487	2	21	trot-canter-type1	2.43054	60	11.365	3.3712	dur	L	1.83608			trans*status	canter-trot-type1	aft		trot-canter-type1	aft		0.07724	0.07339	2197	1.05	0.2927
488	2	21	canter-trot-type1	3.74412	61	42.272	6.5017	dur	L	2.54984			trans*status	canter-walk-type2	bef		trot-walk-type1	aft		0.2985	0.2857	2197	1.04	0.2963
489	2	21	trot-canter-type1	3.20701	62	24.705	4.9704	dur	L	2.22944			trans*status	canter-walk-type1	aft		trot-canter-type1	aft		0.1424	0.1364	2197	1.04	0.2966
490	2	21	canter-trot-type1	2.67993	63	14.584	3.8189	dur	L	1.9542			trans*status	canter-trot-type1	aft		canter-trot-type2	bef		-0.09387	0.09004	2197	-1.04	0.2973
491	2	21	walk-trot-type1	2.81061	64	16.62	4.0768	dur	L	2.0191			trans*status	canter-trot-other	aft		canter-walk-type2	dur		-0.4145	0.3989	2197	-1.04	0.2989
492	2	21	walk-trot-type1	2.59219	65	13.359	3.655	dur	L	1.9118			trans*status	trot-canter-type1	aft		trot-walk-type2	bef		0.133	0.1282	2197	1.04	0.2995
493	2	21	trot-canter-type2	2.65732	66	14.258	3.776	dur	L	1.94319			trans*status	canter-walk-type2	aft		trot-walk-type2	bef		0.3176	0.3062	2197	1.04	0.2998
494	2	21	canter-trot-type1	3.87482	67	48.174	6.9407	dur	L	2.63453			trans*status	trot-canter-type1	bef		trot-canter-type2	bef		0.0922	0.08933	2197	1.03	0.3022
495	2	21	trot-walk-type2	2.47469	68	11.878	3.4464	dur	L	1.85646			trans*status	canter-trot-other	bef		trot-walk-type1	dur		0.287	0.2828	2197	1.01	0.3102
496	2	21	trot-canter-type1	3.11431	69	22.518	4.7453	dur	L	2.17837			trans*status	trot-canter-type1	bef		trot-canter-type2	dur		0.09054	0.08957	2197	1.01	0.3122
497	2	21	canter-trot-type1	2.89409	70	18.067	4.2505	dur	L	2.06168			trans*status	trot-walk-type2	bef		walk-trot-type1	aft		0.1224	0.1213	2197	1.01	0.3129
498	2	21	trot-canter-type2	3.23554	71	25.42	5.0418	dur	L	2.2454			trans*status	canter-trot-type2	dur		canter-walk-type1	dur		-0.146	0.1452	2197	-1.01	0.3147
499	2	21	canter-trot-type1	3.90335	72	49.568	7.0405	dur	L	2.65339			trans*status	canter-trot-other	aft		trot-walk-type2	aft		0.2987	0.3007	2197	0.99	0.3206
500	2	21	walk-trot-type1	1.99193	73	7.33	2.7073	dur	L	1.6454			trans*status	trot-walk-type2	dur		walk-trot-type1	bef		0.1204	0.1213	2197	0.99	0.3211
501	2	21	trot-walk-type1	3.00954	74	20.278	4.5031	dur	L	2.12205			trans*status	canter-trot-type1	dur		canter-walk-type2	dur		-0.2821	0.2868	2197	-0.98	0.3255
502	2	21	walk-trot-type1	2.21988	75	9.206	3.0342	dur	L	1.74189			trans*status	trot-walk-type1	aft		walk-trot-type1	dur		0.05545	0.05719	2197	0.97	0.3323
503	2	21	trot-canter-type1	3.47296	76	32.232	5.6773	dur	L	2.38271			trans*status	canter-walk-type1	bef		canter-walk-type2	bef		0.2959	0.3054	2197	0.97	0.3327
504	2	21	canter-trot-type1	3.31926	77	27.64	5.2574	dur	L	2.2929			trans*status	trot-canter-type1	aft		trot-canter-type2	aft		0.08634	0.08933	2197	0.97	0.3339
505	2	21	trot-canter-type1	3.52362	78	33.907	5.823	dur	L	2.41308			trans*status	canter-trot-type2	aft		canter-walk-type2	dur		-0.284	0.2941	2197	-0.97	0.3343
506	2	21	canter-trot-type1	3.62599	79	37.562	6.1288	dur	L	2.47564			trans*status	canter-trot-other	dur		trot-canter-type1	bef		0.2749	0.2852	2197	0.96	0.3352
507	2	21	trot-canter-type2	2.26062	80	9.589	3.0966	dur	L	1.75972			trans*status	canter-walk-type2	bef		trot-walk-type2	aft		0.2918	0.3062	2197	0.95	0.3407
508	2	21	canter-trot-type1	3.59011	81	36.238	6.0198	dur	L	2.45353			trans*status	canter-trot-other	dur		trot-canter-type2	aft		0.2719	0.2868	2197	0.95	0.3431
509	2	21	trot-canter-type2	2.76808	82	15.928	3.991	dur	L	1.99775			trans*status	trot-canter-type1	bef		walk-trot-type2	aft		0.09999	0.1055	2197	0.95	0.3435
510	2	21	canter-trot-type1	3.2669	83	26.23	5.1215	dur	L	2.26308			trans*status	trot-canter-type2	dur		walk-trot-type1	aft		0.0756	0.07987	2197	0.95	0.344
511	2	21	walk-trot-type1	2.27797	84	9.757	3.1236	dur	L	1.76737			trans*status	canter-walk-type2	aft		trot-canter-type1	bef		0.2738	0.2901	2197	0.94	0.3453
512	2	21	trot-canter-type2	2.01186	85	7.477	2.7344	dur	L	1.65362			trans*status	trot-walk-type1	dur		walk-canter-type1	dur		0.07174	0.07608	2197	0.94	0.3458
513	2	21	trot-canter-type2	2.34622	86	10.446	3.232	dur	L	1.79778			trans*status	canter-trot-other	aft		canter-walk-type1	bef		-0.289	0.3068	2197	-0.94	0.3463
514	2	21	canter-trot-type1	2.71932	87	15.17	3.8949	dur	L	1.97354			trans*status	canter-trot-other	aft		walk-trot-type1	aft		0.2663	0.2827	2197	0.94	0.3464
515	2	21	trot-walk-type1	4.02279	88	55.857	7.4738	dur	L	2.73382			trans*status	trot-canter-type2	aft		walk-trot-type2	aft		0.1029	0.1098	2197	0.94	0.3488
516	2	21	walk-trot-type1	3.09987	89	22.195	4.7112	dur	L	2.17052			trans*status	trot-walk-type1	aft		walk-trot-type2	bef		0.08911	0.09549	2197	0.93	0.3509
517	2	21	trot-canter-type2	1.81367	90	6.133	2.4765	dur	L	1.57368			trans*status	canter-trot-type1	bef		canter-walk-type2	dur		-0.2668	0.2869	2197	-0.93	0.3525
518	2	21	canter-trot-type1	3.12417	91	22.741	4.7688	dur	L	2.18375			trans*status	trot-walk-type2	dur		walk-trot-type2	bef		0.1331	0.1432	2197	0.93	0.3527
519	2	21	trot-canter-type2	1.77893	92	5.924	2.4338	dur	L	1.56007			trans*status	trot-canter-type1	bef		trot-walk-type1	dur		0.06566	0.07071	2197	0.93	0.3532
520	2	21	canter-trot-type1	3.46901	93	32.105	5.6661	dur	L	2.38036			trans*status	canter-walk-type2	aft		trot-canter-type2	aft		0.2709	0.2923	2197	0.93	0.3541
521	2	21	trot-walk-type1	2.51139	94	12.322	3.5103	dur	L	1.87357			trans*status	canter-walk-type1	aft		canter-walk-type2	dur		-0.283	0.3055	2197	-0.93	0.3545
522	2	21	walk-trot-type1	2.41672	95	11.209	3.348	dur	L	1.82975			trans*status	trot-canter-type2	bef		walk-trot-type1	aft		0.07395	0.07987	2197	0.93	0.3547
523	2	21	trot-walk-type1	2.62814	96	13.848	3.7213	dur	L	1.92906			trans*status	canter-walk-type2	bef		walk-trot-type1	aft		0.2594	0.2862	2197	0.91	0.365
524	2	21	walk-trot-type1	2.18055	97	8.851	2.9751	dur	L	1.72485			trans*status	trot-walk-type2	bef		walk-canter-type1	aft		-0.1175	0.1311	2197	-0.9	0.37
525	2	21	walk-trot-type1	1.95631	98	7.073	2.6595	dur	L	1.63081			trans*status	trot-walk-type1	aft		walk-canter-type1	dur		-0.06787	0.07628	2197	-0.89	0.3737
526	2	21	trot-walk-type1	2.31905	99	10.166	3.1884	dur	L	1.78561			trans*status	canter-trot-other	bef		canter-walk-type1	dur		-0.2725	0.3068	2197	-0.89	0.3745
527	2	21	trot-walk-type1	1.44421	100	4.239	2.0588	dur	L	1.43484			trans*status	canter-trot-type2	bef		canter-walk-type1	bef		-0.1288	0.1452	2197	-0.89	0.3753
528	2	22	walk-trot-type1	2.49328	101	12.101	3.4786	dur	L	1.86511			trans*status	canter-trot-other	bef		trot-walk-type2	bef		0.2651	0.3007	2197	0.88	0.3781
529	2	22	trot-walk-type1	1.74826	102	5.745	2.3968	dur	L	1.54816			trans*status	canter-walk-type2	aft		canter-walk-type2	bef		0.1806	0.2058	2197	0.88	0.3801
530	2	22	walk-trot-type1	1.23651	103	3.444	1.8557	dur	L	1.36224			trans*status	canter-trot-other	dur		trot-canter-type1	dur		0.2502	0.285	2197	0.88	0.3802
531	2	22	trot-walk-type1	2.70042	104	14.886	3.8582	dur	L	1.96424			trans*status	canter-trot-other	aft		trot-walk-type2	dur		0.2614	0.3008	2197	0.87	0.3849
532	2	22	walk-trot-type1	2.7456	105	15.574	3.9464	dur	L	1.98655			trans*status	canter-trot-type2	dur		canter-walk-type2	bef		0.2547	0.2941	2197	0.87	0.3866
533	2	22	trot-walk-type1	3.17996	106	24.046	4.9037	dur	L	2.21442			trans*status	trot-walk-type1	bef		trot-walk-type2	bef		0.1046	0.1209	2197	0.87	0.387
534	2	22	walk-trot-type2	3.30713	107	27.307	5.2256	dur	L	2.28595			trans*status	canter-trot-other	aft		walk-canter-type1	bef		0.2495	0.2884	2197	0.87	0.3871
535	2	22	trot-walk-type1	1.86036	108	6.426	2.535	dur	L	1.59216			trans*status	canter-trot-type2	bef		canter-walk-type2	dur		-0.2543	0.2941	2197	-0.86	0.3873
536	2	22	walk-trot-type1	2.85754	109	17.419	4.1736	dur	L	2.04293			trans*status	trot-canter-type1	bef		trot-walk-type1	bef		-0.0609	0.07052	2197	-0.86	0.3879
537	2	22	trot-walk-type1	3.04813	110	21.076	4.5908	dur	L	2.14263			trans*status	trot-canter-type2	aft		trot-walk-type1	dur		0.06858	0.07966	2197	0.86	0.3894
538	2	22	walk-trot-type1	3.15883	111	23.543	4.8521	dur	L	2.20275			trans*status	walk-canter-type1	dur		walk-trot-type2	dur		0.09319	0.1083	2197	0.86	0.3897
539	2	22	trot-walk-type1	2.62805	112	13.847	3.7211	dur	L	1.92902			trans*status	canter-walk-type2	aft		trot-canter-type1	dur		0.2492	0.2901	2197	0.86	0.3905
540	2	22	walk-trot-type1	2.90301	113	18.229	4.2695	dur	L	2.06629			trans*status	canter-trot-other	aft		canter-trot-type2	dur		-0.2477	0.2911	2197	-0.85	0.3948
541	2	22	trot-canter-type2	2.44177	114	11.493	3.3902	dur	L	1.84125			trans*status	canter-trot-other	aft		canter-trot-other	dur		-0.1747	0.2055	2197	-0.85	0.3954
542	2	22	canter-trot-type1	2.7368	115	15.438	3.9291	dur	L	1.98219			trans*status	canter-walk-type2	bef		walk-canter-type1	bef		0.2426	0.2887	2197	0.84	0.4009
543	2	22	trot-walk-type1	2.85996	116	17.461	4.1786	dur	L	2.04417			trans*status	canter-walk-type2	bef		trot-walk-type2	dur		0.2545	0.3062	2197	0.83	0.406
544	2	22	walk-trot-type1	2.0152	117	7.502	2.739	dur	L	1.655			trans*status	trot-canter-type1	bef		walk-canter-type1	aft		-0.07382	0.08916	2197	-0.83	0.4078
545	2	22	trot-canter-type2	2.28313	118	9.807	3.1317	dur	L	1.76965			trans*status	canter-trot-other	aft		walk-canter-type1	dur		0.2375	0.2884	2197	0.82	0.4102
546	2	22	canter-trot-type1	2.12529	119	8.375	2.894	dur	L	1.70118			trans*status	trot-walk-type2	dur		walk-trot-type1	dur		0.09943	0.1212	2197	0.82	0.412
547	2	22	trot-walk-type1	1.84261	120	6.313	2.5126	dur	L	1.58511			trans*status	trot-canter-type2	dur		trot-walk-type2	aft		0.1081	0.1324	2197	0.82	0.4145
548	2	22	walk-trot-type1	3.35041	121	28.514	5.3399	dur	L	2.31082			trans*status	trot-walk-type2	bef		walk-canter-type1	bef		0.1056	0.1308	2197	0.81	0.4196
549	2	22	trot-walk-type1	3.04605	122	21.032	4.5861	dur	L	2.14151			trans*status	trot-canter-type2	bef		trot-walk-type2	aft		0.1064	0.1324	2197	0.8	0.4217
550	2	22	walk-trot-type1	2.58652	123	13.283	3.6446	dur	L	1.90909			trans*status	canter-trot-type2	dur		canter-walk-type1	aft		0.1162	0.1453	2197	0.8	0.424
551	2	22	trot-walk-type1	1.92875	124	6.881	2.6231	dur	L	1.61961			trans*status	canter-walk-type2	bef		walk-canter-type1	dur		0.2306	0.2888	2197	0.8	0.4247
552	2	22	walk-trot-type2	2.88796	125	17.957	4.2375	dur	L	2.05853			trans*status	trot-walk-type1	dur		trot-walk-type2	dur		0.09563	0.1209	2197	0.79	0.429
553	2	22	trot-walk-type1	2.09858	126	8.155	2.8556	dur	L	1.68986			trans*status	canter-trot-other	bef		trot-canter-type1	bef		0.2214	0.285	2197	0.78	0.4374
554	2	22	walk-trot-type2	3.32233	127	27.725	5.2654	dur	L	2.29465			trans*status	trot-canter-type1	bef		trot-canter-type1	dur		-0.02467	0.03234	2197	-0.76	0.4456
555	2	22	trot-walk-type1	1.63859	128	5.148	2.2689	dur	L	1.50629			trans*status	canter-trot-other	bef		trot-canter-type2	aft		0.2185	0.2868	2197	0.76	0.4463
556	2	22	walk-trot-type1	2.66827	129	14.415	3.7967	dur	L	1.94851			trans*status	canter-trot-other	dur		trot-walk-type1	bef		0.214	0.2828	2197	0.76	0.4494
557	2	22	trot-walk-type1	2.50517	130	12.246	3.4994	dur	L	1.87066			trans*status	walk-canter-type1	bef		walk-trot-type2	dur		0.08126	0.1085	2197	0.75	0.454
558	2	22	walk-trot-type1	2.67959	131	14.579	3.8183	dur	L	1.95403			trans*status	canter-walk-type2	aft		trot-walk-type1	bef		0.2129	0.2857	2197	0.75	0.4562
559	2	22	trot-walk-type1	1.55583	132	4.739	2.1769	dur	L	1.47544			trans*status	trot-canter-type2	aft		walk-canter-type1	aft		-0.0709	0.09569	2197	-0.74	0.4588
560	2	22	walk-trot-type1	2.71306	133	15.075	3.8827	dur	L	1.97046			trans*status	canter-trot-other	bef		canter-walk-type2	dur		-0.2933	0.3989	2197	-0.74	0.4623
561	2	22	trot-walk-type1	1.69554	134	5.45	2.3344	dur	L	1.52788			trans*status	trot-walk-type1	aft		walk-canter-type1	bef		-0.05593	0.07628	2197	-0.73	0.4634
562	2	22	walk-trot-type2	2.63665	135	13.966	3.7372	dur	L	1.93317			trans*status	trot-canter-type2	aft		trot-walk-type1	bef		-0.05797	0.07966	2197	-0.73	0.4668
563	2	22	trot-walk-type1	2.10195	136	8.182	2.8604	dur	L	1.69128			trans*status	canter-walk-type1	dur		canter-walk-type2	aft		0.2201	0.3055	2197	0.72	0.4714
564	2	22	walk-trot-type1	2.56259	137	12.969	3.6013	dur	L	1.89771			trans*status	trot-walk-type2	bef		walk-canter-type1	dur		0.09369	0.1311	2197	0.71	0.4749
565	2	22	trot-walk-type1	1.43264	138	4.19	2.0469	dur	L	1.43069			trans*status	canter-trot-type1	aft		canter-trot-type2	aft		-0.06421	0.08986	2197	-0.71	0.475
566	2	23	walk-trot-type1	2.32808	139	10.258	3.2029	dur	L	1.78965			trans*status	canter-trot-other	dur		canter-walk-type1	dur		-0.219	0.3068	2197	-0.71	0.4753
567	2	23	trot-walk-type1	2.99857	140	20.057	4.4785	dur	L	2.11624			trans*status	canter-trot-other	dur		walk-canter-type1	aft		0.201	0.2884	2197	0.7	0.4858
568	2	23	walk-trot-type1	1.52987	141	4.618	2.1489	dur	L	1.4659			trans*status	canter-walk-type2	aft		walk-canter-type1	aft		0.2	0.2887	2197	0.69	0.4885
569	2	23	trot-walk-type1	1.84844	142	6.35	2.5199	dur	L	1.58742			trans*status	walk-trot-type1	aft		walk-trot-type2	aft		-0.06616	0.09573	2197	-0.69	0.4896
570	2	23	walk-trot-type1	2.15601	143	8.637	2.9388	dur	L	1.71429			trans*status	canter-trot-other	bef		trot-canter-type1	dur		0.1967	0.2852	2197	0.69	0.4904
571	2	23	walk-trot-type1	2.65998	144	14.296	3.781	dur	L	1.94448			trans*status	trot-walk-type2	aft		walk-trot-type2	aft		-0.09861	0.143	2197	-0.69	0.4904
572	2	23	trot-canter-type1	3.34684	145	28.413	5.3304	dur	L	2.30876			trans*status	trot-walk-type1	aft		walk-trot-type1	aft		-0.03913	0.05685	2197	-0.69	0.4913
573	2	23	canter-trot-type1	2.62829	146	13.85	3.7216	dur	L	1.92914			trans*status	trot-walk-type2	aft		walk-trot-type1	bef		0.08307	0.1213	2197	0.68	0.4935
574	2	23	trot-canter-type1	2.9188	147	18.519	4.3034	dur	L	2.07446			trans*status	canter-trot-other	aft		walk-trot-type2	aft		0.2001	0.2923	2197	0.68	0.4936
575	2	23	trot-canter-type2	3.8419	148	46.614	6.8274	dur	L	2.61293			trans*status	walk-trot-type1	aft		walk-trot-type2	dur		0.06445	0.09596	2197	0.67	0.5019
576	2	23	canter-trot-type2	2.91324	149	18.416	4.2914	dur	L	2.07157			trans*status	canter-trot-other	aft		trot-canter-type2	bef		0.1923	0.2868	2197	0.67	0.5025
577	2	23	trot-walk-type1	2.84645	150	17.227	4.1505	dur	L	2.03728			trans*status	trot-walk-type2	aft		walk-trot-type2	bef		0.09578	0.1432	2197	0.67	0.5036
578	2	23	walk-trot-type1	2.32808	151	10.258	3.2029	dur	L	1.78965			trans*status	canter-trot-other	aft		trot-canter-type2	dur		0.1907	0.2868	2197	0.66	0.5061
579	2	23	trot-walk-type1	2.99857	152	20.057	4.4785	dur	L	2.11624			trans*status	canter-walk-type2	bef		walk-trot-type2	aft		0.1932	0.2951	2197	0.65	0.5127
580	2	23	walk-trot-type1	1.52987	153	4.618	2.1489	dur	L	1.4659			trans*status	canter-trot-other	dur		trot-canter-type1	aft		0.1856	0.2852	2197	0.65	0.5152
581	2	23	trot-walk-type1	1.84844	154	6.35	2.5199	dur	L	1.58742			trans*status	canter-walk-type2	aft		trot-canter-type1	aft		0.1846	0.2901	2197	0.64	0.5247
582	2	23	walk-trot-type1	2.15601	155	8.637	2.9388	dur	L	1.71429			trans*status	canter-walk-type2	bef		trot-canter-type2	bef		0.1854	0.2923	2197	0.63	0.5259
583	2	23	walk-trot-type1	2.65998	156	14.296	3.781	dur	L	1.94448			trans*status	canter-walk-type2	bef		trot-canter-type2	dur		0.1838	0.2923	2197	0.63	0.5297
584	2	23	trot-canter-type1	3.34684	157	28.413	5.3304	dur	L	2.30876			trans*status	canter-trot-type2	aft		canter-trot-type2	bef		-0.02966	0.04831	2197	-0.61	0.5392
585	2	23	canter-trot-type1	2.62829	158	13.85	3.7216	dur	L	1.92914			trans*status	trot-canter-type2	dur		walk-canter-type1	bef		0.0588	0.09582	2197	0.61	0.5395
586	2	23	trot-canter-type1	2.9188	159	18.519	4.3034	dur	L	2.07446			trans*status	canter-trot-other	dur		canter-walk-type2	dur		-0.2398	0.3989	2197	-0.6	0.5478
587	2	23	trot-canter-type2	3.8419	160	46.614	6.8274	dur	L	2.61293			trans*status	trot-canter-type2	bef		walk-canter-type1	bef		0.05714	0.09569	2197	0.6	0.5505
588	2	23	canter-trot-type2	2.91324	161	18.416	4.2914	dur	L	2.07157			trans*status	canter-trot-other	aft		canter-trot-other	bef		-0.1212	0.2055	2197	-0.59	0.5554
589	2	23	trot-walk-type1	2.84645	162	17.227	4.1505	dur	L	2.03728			trans*status	canter-trot-other	aft		trot-walk-type1	dur		0.1658	0.2828	2197	0.59	0.5577
590	2	23	walk-trot-type1	2.56021	163	12.938	3.597	dur	L	1.89658			trans*status	canter-trot-type1	bef		canter-trot-type1	dur		0.01533	0.02617	2197	0.59	0.5581
591	2	23	walk-trot-type1	2.2211	164	9.217	3.036	dur	L	1.74242			trans*status	canter-trot-type2	bef		canter-walk-type2	bef		0.1672	0.2941	2197	0.57	0.5698
592	2	23	trot-walk-type1	2.70882	165	15.012	3.8745	dur	L	1.96837			trans*status	canter-trot-other	bef		trot-walk-type1	bef		0.1605	0.2828	2197	0.57	0.5704
593	2	23	walk-trot-type2	2.38055	166	10.811	3.288	dur	L	1.81328			trans*status	canter-trot-type2	dur		canter-walk-type2	dur		-0.1668	0.2941	2197	-0.57	0.5706
594	2	23	trot-walk-type1	3.07323	167	21.612	4.6488	dur	L	2.15611			trans*status	canter-walk-type2	bef		trot-walk-type1	dur		0.1589	0.2857	2197	0.56	0.5783
595	2	23	walk-trot-type1	1.9592	168	7.094	2.6634	dur	L	1.63199			trans*status	trot-canter-type1	dur		walk-canter-type1	aft		-0.04914	0.08916	2197	-0.55	0.5816
596	2	23	trot-walk-type1	3.60786	169	36.887	6.0735	dur	L	2.46444			trans*status	canter-trot-other	aft		canter-trot-type2	bef		-0.1602	0.2911	2197	-0.55	0.5821
597	2	23	walk-trot-type1	2.07607	170	7.973	2.8237	dur	L	1.68038			trans*status	canter-trot-other	bef		canter-walk-type1	bef		-0.1678	0.3068	2197	-0.55	0.5845
598	2	23	trot-walk-type1	2.33247	171	10.303	3.2099	dur	L	1.79162			trans*status	canter-trot-type1	bef		canter-walk-type2	bef		0.1547	0.2868	2197	0.54	0.5898
599	2	23	walk-trot-type1	1.72556	172	5.616	2.3697	dur	L	1.5394			trans*status	trot-canter-type2	dur		trot-walk-type2	dur		0.07075	0.1322	2197	0.54	0.5926
600	2	23	trot-walk-type1	2.3383	173	10.364	3.2193	dur	L	1.79423			trans*status	trot-canter-type1	dur		trot-walk-type2	bef		0.06839	0.1282	2197	0.53	0.5936
601	2	23	walk-trot-type1	2.73373	174	15.39	3.923	dur	L	1.98066			trans*status	walk-trot-type1	bef		walk-trot-type2	dur		-0.05108	0.09596	2197	-0.53	0.5946
602	2	23	trot-walk-type1	2.31147	175	10.089	3.1763	dur	L	1.78223			trans*status	trot-canter-type2	bef		trot-walk-type2	dur		0.06909	0.1324	2197	0.52	0.6018
603	2	23	walk-trot-type1	2.60873	176	13.582	3.6854	dur	L	1.91973			trans*status	canter-trot-other	aft		canter-trot-type1	bef		-0.1477	0.2834	2197	-0.52	0.6022
604	2	23	trot-walk-type1	1.93009	177	6.89	2.6249	dur	L	1.62016			trans*status	trot-canter-type1	dur		trot-walk-type1	bef		-0.03622	0.07071	2197	-0.51	0.6085
605	2	23	walk-trot-type1	2.78593	178	16.215	4.0268	dur	L	2.00668			trans*status	trot-walk-type2	aft		walk-trot-type1	dur		0.06212	0.1213	2197	0.51	0.6086
606	2	23	trot-walk-type1	3.35503	179	28.646	5.3522	dur	L	2.31349			trans*status	canter-trot-other	bef		walk-canter-type1	aft		0.1476	0.2884	2197	0.51	0.6089
607	2	23	walk-trot-type1	2.31021	180	10.077	3.1744	dur	L	1.78167			trans*status	canter-trot-type1	aft		canter-walk-type1	aft		-0.06519	0.1318	2197	-0.49	0.621
608	2	23	walk-trot-type1	1.72444	181	5.609	2.3684	dur	L	1.53896			trans*status	trot-canter-type2	dur		walk-canter-type1	dur		0.04686	0.09569	2197	0.49	0.6244
609	2	23	trot-canter-type2	3.37145	182	29.121	5.3964	dur	L	2.32301			trans*status	canter-trot-type1	dur		canter-walk-type2	bef		0.1393	0.2869	2197	0.49	0.6272
610	2	23	canter-trot-type2	3.02097	183	20.511	4.5289	dur	L	2.12813			trans*status	trot-walk-type2	dur		walk-trot-type2	dur		0.0693	0.143	2197	0.48	0.6279
611	2	23	walk-trot-type1	1.91503	184	6.787	2.6052	dur	L	1.61407			trans*status	canter-trot-other	aft		trot-walk-type2	bef		0.1439	0.3008	2197	0.48	0.6325
612	2	23	walk-trot-type1	2.03559	185	7.657	2.7671	dur	L	1.66346			trans*status	trot-walk-type2	aft		trot-walk-type2	dur		-0.03731	0.07831	2197	-0.48	0.6338
613	2	23	walk-trot-type2	2.29604	186	9.935	3.1519	dur	L	1.77537			trans*status	trot-canter-type2	bef		walk-canter-type1	dur		0.0452	0.09582	2197	0.47	0.6371
614	2	23	trot-walk-type1	3.91046	187	49.922	7.0655	dur	L	2.65811			trans*status	canter-trot-type2	aft		canter-walk-type2	bef		0.1375	0.2941	2197	0.47	0.6401
615	2	23	walk-trot-type1	2.90327	188	18.234	4.2701	dur	L	2.06642			trans*status	canter-trot-other	aft		canter-trot-type1	dur		-0.1324	0.2834	2197	-0.47	0.6404
616	2	23	trot-walk-type1	2.12266	189	8.353	2.8902	dur	L	1.70006			trans*status	trot-walk-type2	aft		walk-canter-type1	dur		-0.0612	0.1311	2197	-0.47	0.6407
617	4	41	walk-trot-type1	2.39562	190	10.975	3.3129	dur	L	1.82012			trans*status	canter-trot-other	bef		trot-canter-type1	aft		0.1321	0.2852	2197	0.46	0.6432
618	4	41	walk-trot-type1	2.84781	191	17.25	4.1533	dur	L	2.03797			trans*status	canter-trot-other	dur		canter-walk-type2	bef		0.1817	0.3989	2197	0.46	0.6489
619	4	41	trot-walk-type1	3.12122	192	22.674	4.7617	dur	L	2.18214			trans*status	walk-canter-type1	bef		walk-trot-type2	aft		-0.04935	0.1085	2197	-0.45	0.6492
620	4	41	walk-trot-type1	2.9478	193	19.064	4.3662	dur	L	2.08955			trans*status	canter-walk-type1	aft		canter-walk-type2	bef		0.1385	0.3055	2197	0.45	0.6504
621	4	41	trot-walk-type1	2.23701	194	9.365	3.0603	dur	L	1.74936			trans*status	canter-trot-other	aft		canter-trot-type2	aft		-0.1306	0.2911	2197	-0.45	0.6538
622	4	41	walk-trot-type1	2.54231	195	12.709	3.565	dur	L	1.88811			trans*status	canter-walk-type2	bef		trot-walk-type2	bef		0.1369	0.3062	2197	0.45	0.6548
623	4	41	trot-walk-type1	1.44612	196	4.247	2.0607	dur	L	1.43552			trans*status	canter-trot-other	aft		canter-walk-type2	aft		-0.1737	0.3989	2197	-0.44	0.6633
624	4	41	walk-trot-type1	2.36706	197	10.666	3.2659	dur	L	1.80718			trans*status	canter-trot-other	bef		canter-trot-type2	dur		-0.1265	0.2911	2197	-0.43	0.6639
625	4	41	trot-walk-type1	2.68253	198	14.622	3.8239	dur	L	1.95547			trans*status	canter-trot-other	aft		canter-walk-type1	aft		-0.1315	0.3068	2197	-0.43	0.6681
626	4	41	canter-trot-type1	3.82337	199	45.758	6.7645	dur	L	2.60086			trans*status	trot-walk-type2	dur		walk-trot-type2	aft		-0.0613	0.1432	2197	-0.43	0.6685
627	4	41	trot-canter-type1	3.11294	200	22.487	4.742	dur	L	2.17762			trans*status	canter-walk-type1	bef		canter-walk-type2	dur		-0.1255	0.3055	2197	-0.41	0.6813
628	4	41	canter-trot-type1	3.05702	201	21.264	4.6113	dur	L	2.14739			trans*status	trot-canter-type1	aft		trot-walk-type1	bef		0.02837	0.07071	2197	0.4	0.6883
629	4	41	trot-walk-type1	2.69712	202	14.837	3.8519	dur	L	1.96262			trans*status	trot-walk-type2	bef		walk-trot-type2	aft		0.05627	0.1432	2197	0.39	0.6943
630	4	41	trot-walk-type1	2.72497	203	15.256	3.9059	dur	L	1.97633			trans*status	canter-trot-other	dur		canter-trot-type1	aft		0.1084	0.2834	2197	0.38	0.7022
631	4	41	walk-trot-type1	3.63479	204	37.894	6.1558	dur	L	2.48109			trans*status	canter-walk-type1	bef		canter-walk-type2	aft		0.1153	0.3055	2197	0.38	0.7059
632	4	41	trot-walk-type1	2.16193	205	8.688	2.9475	dur	L	1.71684			trans*status	trot-walk-type2	aft		walk-canter-type1	bef		-0.04926	0.1311	2197	-0.38	0.7071
633	4	41	walk-trot-type1	3.77085	206	43.417	6.5892	dur	L	2.56694			trans*status	canter-trot-type1	aft		canter-walk-type2	aft		-0.1073	0.2868	2197	-0.37	0.7083
634	4	41	trot-walk-type1	2.72057	207	15.189	3.8973	dur	L	1.97416			trans*status	canter-trot-other	dur		canter-walk-type1	bef		-0.1143	0.3068	2197	-0.37	0.7095
635	4	41	walk-trot-type1	2.53947	208	12.673	3.5599	dur	L	1.88677			trans*status	walk-canter-type1	dur		walk-trot-type1	aft		0.02874	0.07758	2197	0.37	0.7111
636	4	41	trot-canter-type1	2.50226	209	12.21	3.4943	dur	L	1.8693			trans*status	trot-canter-type2	bef		trot-walk-type2	bef		-0.04848	0.1322	2197	-0.37	0.7138
637	4	41	canter-trot-type1	3.62138	210	37.389	6.1147	dur	L	2.47278			trans*status	trot-walk-type1	aft		trot-walk-type2	dur		-0.04398	0.1211	2197	-0.36	0.7164
638	4	41	trot-walk-type1	2.62886	211	13.858	3.7226	dur	L	1.92941			trans*status	trot-walk-type1	dur		walk-trot-type2	aft		0.03433	0.09549	2197	0.36	0.7193
639	4	41	walk-trot-type1	1.86962	212	6.486	2.5467	dur	L	1.59585			trans*status	trot-canter-type2	dur		trot-walk-type2	bef		-0.04682	0.1324	2197	-0.35	0.7236
640	4	41	trot-walk-type1	2.95559	213	19.213	4.3833	dur	L	2.09362			trans*status	trot-canter-type2	aft		trot-walk-type2	bef		0.04664	0.1324	2197	0.35	0.7247
641	4	41	walk-trot-type1	2.93572	214	18.835	4.3399	dur	L	2.08325			trans*status	canter-trot-other	aft		trot-canter-type1	bef		0.1001	0.2852	2197	0.35	0.7255
642	4	41	trot-walk-type1	2.91474	215	18.444	4.2946	dur	L	2.07235			trans*status	walk-trot-type1	dur		walk-trot-type2	bef		0.03365	0.09596	2197	0.35	0.7258
643	4	41	walk-trot-type1	2.99238	216	19.933	4.4646	dur	L	2.11297			trans*status	walk-canter-type1	dur		walk-trot-type2	aft		-0.03741	0.1085	2197	-0.34	0.7302
644	4	41	trot-walk-type1	2.71978	217	15.177	3.8958	dur	L	1.97377			trans*status	trot-canter-type1	bef		trot-walk-type2	bef		0.04372	0.1281	2197	0.34	0.7329
645	4	41	walk-trot-type1	2.79728	218	16.4	4.0497	dur	L	2.01238			trans*status	canter-trot-other	aft		trot-canter-type2	aft		0.09722	0.2865	2197	0.34	0.7344
646	4	41	trot-walk-type1	2.62843	219	13.852	3.7218	dur	L	1.9292			trans*status	trot-canter-type2	bef		trot-walk-type1	dur		-0.02654	0.07966	2197	-0.33	0.7391
647	4	42	walk-trot-type1	2.50576	220	12.253	3.5004	dur	L	1.87094			trans*status	canter-trot-other	bef		canter-walk-type2	bef		0.1282	0.3989	2197	0.32	0.748
648	4	42	trot-walk-type1	2.71367	221	15.084	3.8839	dur	L	1.97076			trans*status	canter-walk-type2	bef		trot-canter-type1	bef		0.09321	0.2901	2197	0.32	0.748
649	4	42	walk-trot-type2	3.26024	222	26.056	5.1045	dur	L	2.25931			trans*status	walk-trot-type1	dur		walk-trot-type2	dur		-0.03013	0.09573	2197	-0.31	0.753
650	4	42	trot-walk-type1	3.03011	223	20.7	4.5497	dur	L	2.133			trans*status	trot-canter-type2	dur		trot-walk-type1	dur		-0.02488	0.07943	2197	-0.31	0.7541
651	4	42	walk-trot-type1	2.97236	224	19.538	4.4202	dur	L	2.10242			trans*status	walk-canter-type1	bef		walk-canter-type1	dur		-0.01194	0.03818	2197	-0.31	0.7546
652	4	42	trot-walk-type2	3.16801	225	23.76	4.8744	dur	L	2.20781			trans*status	canter-trot-type1	dur		canter-trot-type2	bef		-0.02781	0.09004	2197	-0.31	0.7574
653	4	42	walk-trot-type1	2.88931	226	17.981	4.2404	dur	L	2.05922			trans*status	canter-walk-type2	bef		trot-canter-type2	aft		0.09029	0.2923	2197	0.31	0.7574
654	4	42	trot-walk-type2	3.19904	227	24.509	4.9507	dur	L	2.22501			trans*status	canter-trot-type2	dur		canter-walk-type1	bef		-0.04128	0.1453	2197	-0.28	0.7764
655	4	42	trot-canter-type2	3.62582	228	37.556	6.1283	dur	L	2.47553			trans*status	trot-walk-type2	aft		walk-trot-type1	aft		-0.03246	0.1212	2197	-0.27	0.7888
656	4	42	canter-trot-type2	3.70102	229	40.488	6.3631	dur	L	2.52251			trans*status	trot-walk-type1	aft		walk-trot-type2	dur		0.02532	0.09549	2197	0.27	0.7909
657	4	42	trot-walk-type1	3.65483	230	38.661	6.2178	dur	L	2.49355			trans*status	canter-trot-other	aft		trot-canter-type1	dur		0.07547	0.2852	2197	0.26	0.7913
658	4	42	walk-canter-type1	3.10624	231	22.337	4.7262	dur	L	2.17398			trans*status	canter-trot-other	bef		canter-trot-other	dur		-0.05349	0.2055	2197	-0.26	0.7947
659	4	42	canter-trot-type2	4.09613	232	60.107	7.7529	dur	L	2.7844			trans*status	canter-trot-type1	aft		canter-walk-type2	bef		0.07329	0.2869	2197	0.26	0.7984
660	4	42	trot-canter-type2	3.19382	233	24.381	4.9377	dur	L	2.2221			trans*status	canter-trot-type2	dur		canter-walk-type2	aft		0.07403	0.2941	2197	0.25	0.8013
661	4	42	canter-trot-type1	3.53054	234	34.142	5.8432	dur	L	2.41726			trans*status	canter-trot-other	dur		canter-trot-type2	dur		-0.07301	0.2911	2197	-0.25	0.802
662	4	42	trot-walk-type1	3.66774	235	39.163	6.258	dur	L	2.50161			trans*status	trot-canter-type1	dur		trot-canter-type2	aft		0.02175	0.08957	2197	0.24	0.8081
663	4	42	walk-trot-type1	3.0492	236	21.099	4.5933	dur	L	2.1432			trans*status	canter-walk-type2	bef		trot-canter-type1	dur		0.06854	0.2901	2197	0.24	0.8133
664	4	42	trot-walk-type1	3.13994	237	23.102	4.8065	dur	L	2.19237			trans*status	canter-trot-other	aft		canter-trot-type1	aft		-0.06636	0.2832	2197	-0.23	0.8148
665	4	42	walk-canter-type1	3.25635	238	25.955	5.0946	dur	L	2.25712			trans*status	trot-walk-type2	aft		walk-trot-type2	dur		0.03199	0.1432	2197	0.22	0.8232
666	4	42	canter-trot-type2	4.26652	239	71.273	8.4423	dur	L	2.90557			trans*status	walk-canter-type1	bef		walk-trot-type1	aft		0.0168	0.07758	2197	0.22	0.8285
667	4	42	trot-walk-type2	3.55697	240	35.057	5.9209	dur	L	2.43329			trans*status	canter-trot-type2	bef		canter-walk-type1	aft		0.02868	0.1453	2197	0.2	0.8435
668	4	42	walk-canter-type1	3.14831	241	23.297	4.8267	dur	L	2.19697			trans*status	canter-trot-other	bef		canter-trot-type1	aft		0.05488	0.2834	2197	0.19	0.8465
669	4	42	canter-trot-type1	4.07716	242	58.978	7.6797	dur	L	2.77123			trans*status	canter-trot-type1	bef		canter-trot-type2	aft		0.01718	0.09004	2197	0.19	0.8487
670	4	42	trot-walk-type1	4.09573	243	60.083	7.7513	dur	L	2.78412			trans*status	trot-walk-type2	dur		walk-canter-type1	dur		-0.02389	0.1308	2197	-0.18	0.8551
671	4	42	canter-trot-type1	2.58804	244	13.304	3.6474	dur	L	1.90982			trans*status	trot-walk-type1	dur		trot-walk-type2	bef		-0.02194	0.1211	2197	-0.18	0.8562
672	4	42	canter-trot-type1	3.82174	245	45.684	6.759	dur	L	2.5998			trans*status	trot-canter-type1	aft		walk-canter-type1	aft		0.01544	0.08908	2197	0.17	0.8624
673	4	42	trot-canter-type1	3.76013	246	42.954	6.5539	dur	L	2.56007			trans*status	trot-walk-type1	bef		walk-canter-type1	aft		-0.01292	0.07628	2197	-0.17	0.8655
674	4	42	canter-trot-type1	3.92102	247	50.452	7.103	dur	L	2.66514			trans*status	canter-trot-other	dur		canter-trot-type2	aft		0.04416	0.2911	2197	0.15	0.8794
675	4	42	trot-walk-type1	3.97747	248	53.382	7.3063	dur	L	2.70301			trans*status	canter-trot-other	dur		canter-trot-type1	dur		0.04231	0.2832	2197	0.15	0.8813
676	4	42	walk-trot-type2	3.44339	249	31.293	5.594	dur	L	2.36516			trans*status	canter-trot-type2	aft		canter-walk-type2	aft		-0.04314	0.2941	2197	-0.15	0.8834
677	4	42	trot-walk-type1	3.64677	250	38.351	6.1928	dur	L	2.48853			trans*status	canter-trot-type1	dur		canter-walk-type2	aft		-0.04128	0.2869	2197	-0.14	0.8856
678	4	42	walk-trot-type1	3.34285	251	28.3	5.3197	dur	L	2.30646			trans*status	canter-trot-other	dur		canter-walk-type1	aft		0.04317	0.3068	2197	0.14	0.8881
679	4	42	trot-walk-type1	3.03364	252	20.773	4.5577	dur	L	2.13488			trans*status	canter-trot-type1	bef		canter-trot-type2	bef		-0.01248	0.08986	2197	-0.14	0.8895
680	4	42	walk-canter-type1	3.19734	253	24.467	4.9465	dur	L	2.22406			trans*status	canter-trot-other	aft		trot-walk-type1	bef		0.03925	0.2828	2197	0.14	0.8896
681	4	42	canter-trot-type1	3.68386	254	39.8	6.3087	dur	L	2.51172			trans*status	canter-walk-type1	aft		canter-walk-type2	aft		-0.04215	0.3054	2197	-0.14	0.8902
682	4	42	trot-walk-type1	3.50956	255	33.434	5.7822	dur	L	2.40462			trans*status	canter-trot-other	bef		canter-trot-type2	bef		-0.03899	0.2911	2197	-0.13	0.8934
683	4	42	walk-trot-type2	3.29155	256	26.885	5.185	dur	L	2.27707			trans*status	walk-trot-type1	bef		walk-trot-type2	bef		0.01271	0.09573	2197	0.13	0.8944
684	4	42	trot-walk-type1	2.91017	257	18.36	4.2848	dur	L	2.06999			trans*status	canter-trot-other	bef		canter-walk-type2	aft		-0.05247	0.3989	2197	-0.13	0.8954
685	4	42	walk-canter-type1	3.57763	258	35.788	5.9823	dur	L	2.44588			trans*status	canter-trot-type1	bef		canter-walk-type1	aft		0.0162	0.1319	2197	0.12	0.9023
686	4	42	canter-trot-type2	4.18272	259	65.544	8.0959	dur	L	2.84533			trans*status	canter-walk-type2	bef		trot-walk-type1	bef		0.03232	0.2857	2197	0.11	0.9099
687	4	42	trot-walk-type1	4.01311	260	55.319	7.4377	dur	L	2.72721			trans*status	canter-trot-other	dur		canter-trot-type1	bef		0.02698	0.2834	2197	0.1	0.9242
688	4	42	walk-canter-type1	3.0436	261	20.981	4.5805	dur	L	2.1402			trans*status	canter-trot-other	bef		canter-trot-type1	bef		-0.02651	0.2832	2197	-0.09	0.9254
689	4	42	trot-walk-type1	3.54122	262	34.509	5.8744	dur	L	2.42373			trans*status	canter-trot-other	aft		walk-canter-type1	aft		0.02633	0.2884	2197	0.09	0.9273
690	4	42	walk-canter-type1	3.17061	263	23.822	4.8808	dur	L	2.20925			trans*status	trot-walk-type2	dur		walk-canter-type1	bef		-0.01195	0.1311	2197	-0.09	0.9274
691	4	42	canter-trot-type1	3.77722	264	43.694	6.6102	dur	L	2.57102			trans*status	canter-trot-type1	bef		canter-walk-type2	aft		-0.02595	0.2869	2197	-0.09	0.9279
692	4	42	trot-walk-type2	3.117	265	22.579	4.7517	dur	L	2.17984			trans*status	trot-canter-type2	dur		walk-trot-type2	aft		0.009448	0.11	2197	0.09	0.9316
693	4	43	walk-trot-type1	2.99903	266	20.066	4.4795	dur	L	2.11649			trans*status	trot-canter-type2	bef		walk-trot-type2	aft		0.007789	0.11	2197	0.07	0.9436
694	4	43	trot-walk-type1	3.11249	267	22.477	4.741	dur	L	2.17738			trans*status	canter-walk-type1	dur		canter-walk-type2	dur		-0.02075	0.3054	2197	-0.07	0.9458
695	4	43	walk-trot-type1	3.30252	268	27.181	5.2135	dur	L	2.28332			trans*status	canter-walk-type2	bef		walk-canter-type1	aft		0.01939	0.2888	2197	0.07	0.9465
696	4	43	trot-walk-type1	2.90974	269	18.352	4.2839	dur	L	2.06976			trans*status	trot-walk-type1	aft		trot-walk-type2	aft		-0.00667	0.1209	2197	-0.06	0.956
697	4	43	walk-trot-type1	1.38201	270	3.983	1.9957	dur	L	1.4127			trans*status	canter-trot-other	dur		canter-trot-type2	bef		0.0145	0.2911	2197	0.05	0.9603
698	4	43	trot-walk-type1	2.59249	271	13.363	3.6555	dur	L	1.91195			trans*status	canter-trot-type2	bef		canter-walk-type2	aft		-0.01347	0.2941	2197	-0.05	0.9635
699	4	43	walk-trot-type1	1.86119	272	6.431	2.536	dur	L	1.59249			trans*status	trot-walk-type2	dur		walk-trot-type1	aft		0.004852	0.1213	2197	0.04	0.9681
700	4	43	trot-walk-type1	2.65169	273	14.178	3.7654	dur	L	1.94046			trans*status	canter-trot-other	bef		canter-trot-type1	dur		-0.01118	0.2834	2197	-0.04	0.9685
701	4	43	walk-trot-type1	3.2805	274	26.589	5.1565	dur	L	2.27078			trans*status	canter-trot-other	aft		trot-canter-type1	aft		0.01088	0.285	2197	0.04	0.9695
702	4	43	walk-trot-type1	2.69233	275	14.766	3.8427	dur	L	1.96027			trans*status	trot-canter-type2	bef		trot-canter-type2	dur		-0.00166	0.04356	2197	-0.04	0.9696
703	4	43	trot-walk-type1	2.38858	276	10.898	3.3012	dur	L	1.81692			trans*status	canter-trot-other	bef		canter-walk-type1	aft		-0.01032	0.3068	2197	-0.03	0.9732
704	6	61	walk-trot-type1	1.47011	298	4.35	2.0856	dur	L	1.44416			trans*status	trot-canter-type1	bef		trot-canter-type2	aft		-0.00292	0.08957	2197	-0.03	0.974
705	6	61	trot-walk-type1	1.9153	299	6.789	2.6056	dur	L	1.61418			trans*status	canter-trot-other	bef		canter-trot-type2	aft		-0.00933	0.2911	2197	-0.03	0.9744
706	6	61	walk-trot-type1	1.66147	300	5.267	2.295	dur	L	1.51493			trans*status	canter-trot-type1	dur		canter-trot-type2	aft		0.001853	0.09004	2197	0.02	0.9836
707	6	61	trot-walk-type1	2.59418	301	13.386	3.6586	dur	L	1.91276			trans*status	canter-trot-other	aft		canter-walk-type2	bef		0.006931	0.3989	2197	0.02	0.9861
708	6	61	walk-canter-type1	1.91497	302	6.787	2.6051	dur	L	1.61404			trans*status	canter-walk-type2	bef		trot-canter-type1	aft		0.003952	0.2901	2197	0.01	0.9891
709	6	61	canter-walk-type1	3.4956	303	32.97	5.7419	dur	L	2.39624			trans*status	canter-trot-type2	aft		canter-walk-type1	aft		-0.00099	0.1452	2197	-0.01	0.9946
710	6	61	walk-canter-type1	1.43798	304	4.212	2.0524	dur	L	1.43261			trans*status	canter-trot-type1	dur		canter-walk-type1	aft		0.000867	0.1319	2197	0.01	0.9948
711	6	61	canter-trot-type2	3.6347	305	37.89	6.1555	dur	L	2.48103			trans*status	canter-trot-other	dur		canter-walk-type2	aft		0.001024	0.3989	2197	0	0.998
712	6	61	trot-walk-type1	2.74675	306	15.592	3.9486	dur	L	1.98712			trans*status	canter-trot-type1	bef		trot-canter-type2	bef		0.3401	0.08232	2197	4.13	<.0001
713	6	61	walk-trot-type1	2.56847	307	13.046	3.6119	dur	L	1.9005			trans*status	canter-trot-type1	bef		walk-canter-type1	bef		0.3972	0.07966	2197	4.99	<.0001
714	6	61	trot-walk-type1	2.38964	308	10.91	3.303	dur	L	1.81741			trans*status	canter-trot-type1	bef		walk-trot-type1	bef		0.5296	0.06153	2197	8.61	<.0001
715	6	62	walk-trot-type2	1.30229	309	3.678	1.9177	dur	L	1.38482			trans*status	canter-trot-type1	bef		walk-trot-type2	bef		0.5423	0.09833	2197	5.51	<.0001
716	6	62	trot-walk-type1	2.75098	310	15.658	3.957	dur	L	1.98923			trans*status	canter-trot-type2	bef		walk-canter-type1	bef		0.4097	0.09955	2197	4.12	<.0001
717	6	62	walk-canter-type1	2.67498	311	14.512	3.8095	dur	L	1.95178			trans*status	canter-trot-type2	bef		walk-trot-type1	bef		0.542	0.08709	2197	6.22	<.0001
718	6	62	canter-trot-type1	4.5567	312	95.269	9.7606	dur	L	3.12419			trans*status	canter-trot-type2	bef		walk-trot-type2	bef		0.5548	0.1151	2197	4.82	<.0001
719	6	62	trot-walk-type1	3.61679	313	37.218	6.1007	dur	L	2.46995			trans*status	canter-walk-type1	bef		walk-canter-type1	bef		0.5385	0.1373	2197	3.92	<.0001
720	6	62	canter-trot-type1	4.5429	314	93.963	9.6935	dur	L	3.11343			trans*status	canter-walk-type1	bef		walk-trot-type1	bef		0.6708	0.1298	2197	5.17	<.0001
721	6	62	trot-walk-type1	3.95581	315	52.238	7.2276	dur	L	2.68842			trans*status	canter-walk-type1	bef		walk-trot-type2	bef		0.6835	0.1517	2197	4.51	<.0001
722	6	62	walk-canter-type1	2.44148	316	11.49	3.3897	dur	L	1.84111			trans*status	trot-canter-type1	bef		walk-trot-type1	bef		0.2817	0.07051	2197	3.99	<.0001
723	6	62	canter-trot-type2	4.39757	317	81.253	9.014	dur	L	3.00234			trans*status	trot-walk-type1	bef		walk-trot-type1	bef		0.3426	0.05685	2197	6.03	<.0001
724	6	62	trot-walk-type1	3.90974	318	49.886	7.063	dur	L	2.65763			trans*status	canter-trot-type1	dur		trot-canter-type2	bef		0.3248	0.08261	2197	3.93	<.0001
725	6	62	walk-canter-type1	2.2545	319	9.531	3.0872	dur	L	1.75703			trans*status	canter-trot-type1	dur		walk-canter-type1	bef		0.3819	0.07985	2197	4.78	<.0001
726	6	62	canter-trot-type2	4.57806	320	97.325	9.8653	dur	L	3.14091			trans*status	canter-trot-type1	dur		walk-trot-type1	bef		0.5142	0.06177	2197	8.32	<.0001
727	6	62	trot-canter-type2	2.71105	321	15.045	3.8788	dur	L	1.96946			trans*status	canter-trot-type1	dur		walk-trot-type2	bef		0.5269	0.0985	2197	5.35	<.0001
728	6	62	canter-trot-type1	4.35594	322	77.94	8.8284	dur	L	2.97126			trans*status	canter-trot-type2	dur		trot-canter-type2	bef		0.4401	0.1034	2197	4.26	<.0001
729	6	62	walk-trot-type1	2.06657	323	7.898	2.8103	dur	L	1.67639			trans*status	canter-trot-type2	dur		walk-canter-type1	bef		0.4972	0.09978	2197	4.98	<.0001
730	6	62	trot-walk-type1	4.13403	324	62.429	7.9012	dur	L	2.81091			trans*status	canter-trot-type2	dur		walk-trot-type1	bef		0.6295	0.08728	2197	7.21	<.0001
731	6	62	walk-trot-type1	1.90675	325	6.731	2.5945	dur	L	1.61073			trans*status	canter-trot-type2	dur		walk-trot-type2	bef		0.6423	0.1153	2197	5.57	<.0001
732	6	62	trot-walk-type1	3.3002	326	27.118	5.2075	dur	L	2.28199			trans*status	canter-walk-type1	dur		trot-canter-type2	bef		0.5861	0.1418	2197	4.13	<.0001
733	6	62	walk-trot-type1	2.70551	327	14.962	3.8681	dur	L	1.96674			trans*status	canter-walk-type1	dur		walk-canter-type1	bef		0.6433	0.1375	2197	4.68	<.0001
734	6	62	trot-walk-type1	3.56039	328	35.177	5.931	dur	L	2.43537			trans*status	canter-walk-type1	dur		walk-trot-type1	bef		0.7756	0.1299	2197	5.97	<.0001
735	6	62	canter-trot-type1	3.5278	329	34.049	5.8352	dur	L	2.41561			trans*status	canter-walk-type1	dur		walk-trot-type2	bef		0.7883	0.1517	2197	5.2	<.0001
736	6	62	trot-walk-type1	2.03582	330	7.659	2.7674	dur	L	1.66355			trans*status	trot-canter-type1	dur		walk-trot-type1	bef		0.3063	0.07073	2197	4.33	<.0001
737	6	63	walk-trot-type1	3.02661	331	20.627	4.5417	dur	L	2.13113			trans*status	canter-trot-type1	aft		walk-canter-type1	bef		0.3158	0.07985	2197	3.96	<.0001
738	6	63	trot-walk-type1	3.86065	332	47.496	6.8917	dur	L	2.62521			trans*status	canter-trot-type1	aft		walk-trot-type1	bef		0.4482	0.06177	2197	7.25	<.0001
739	6	63	walk-canter-type1	2.98252	333	19.738	4.4427	dur	L	2.10777			trans*status	canter-trot-type1	aft		walk-trot-type2	bef		0.4609	0.0985	2197	4.68	<.0001
740	6	63	canter-walk-type2	3.90463	334	49.632	7.045	dur	L	2.65423			trans*status	canter-trot-type2	aft		walk-trot-type1	bef		0.5124	0.08728	2197	5.87	<.0001
741	6	63	walk-canter-type1	3.22544	335	25.165	5.0164	dur	L	2.23974			trans*status	canter-trot-type2	aft		walk-trot-type2	bef		0.5251	0.1153	2197	4.55	<.0001
742	6	63	canter-trot-type1	2.56686	336	13.025	3.609	dur	L	1.89974			trans*status	canter-walk-type1	aft		walk-trot-type1	bef		0.5134	0.1299	2197	3.95	<.0001
743	6	63	trot-walk-type1	3.78659	337	44.106	6.6412	dur	L	2.57705			trans*status	trot-canter-type1	aft		walk-trot-type1	bef		0.3709	0.07073	2197	5.24	<.0001
744	6	63	walk-canter-type1	3.26867	338	26.276	5.126	dur	L	2.26408			trans*status	trot-walk-type1	aft		trot-walk-type1	bef		-0.2662	0.01927	2197	-13.81	<.0001
745	6	63	canter-walk-type1	4.59931	339	99.416	9.9707	dur	L	3.15765			trans*status	walk-canter-type1	aft		walk-canter-type1	bef		0.2232	0.03818	2197	5.84	<.0001
746	6	63	walk-canter-type1	3.70398	340	40.609	6.3725	dur	L	2.52438			trans*status	walk-canter-type1	aft		walk-trot-type1	bef		0.3555	0.07758	2197	4.58	<.0001
747	6	63	canter-trot-type1	2.55031	341	12.811	3.5793	dur	L	1.89189			trans*status	walk-trot-type1	aft		walk-trot-type1	bef		0.1155	0.01944	2197	5.94	<.0001
748	6	63	trot-walk-type1	4.04112	342	56.89	7.5425	dur	L	2.74637			trans*status	canter-trot-type1	bef		trot-canter-type2	dur		0.3384	0.08261	2197	4.1	<.0001
749	6	63	walk-trot-type2	1.52251	343	4.584	2.141	dur	L	1.4632			trans*status	canter-trot-type1	bef		trot-walk-type1	dur		0.3135	0.06103	2197	5.14	<.0001
750	6	63	trot-walk-type1	4.72862	344	113.14	10.6367	dur	L	3.2614			trans*status	canter-trot-type1	bef		walk-canter-type1	dur		0.3853	0.07985	2197	4.82	<.0001
751	6	63	walk-trot-type1	3.17609	345	23.953	4.8942	dur	L	2.21228			trans*status	canter-trot-type1	bef		walk-trot-type1	dur		0.5086	0.06177	2197	8.23	<.0001
752	6	63	trot-walk-type1	3.74247	346	42.202	6.4963	dur	L	2.54879			trans*status	canter-trot-type1	bef		walk-trot-type2	dur		0.4785	0.0985	2197	4.86	<.0001
753	7	71	walk-trot-type1	2.04208	347	7.707	2.7761	dur	L	1.66616			trans*status	canter-trot-type2	bef		walk-canter-type1	dur		0.3978	0.09978	2197	3.99	<.0001
754	7	71	trot-walk-type1	3.53302	348	34.227	5.8504	dur	L	2.41876			trans*status	canter-trot-type2	bef		walk-trot-type1	dur		0.5211	0.08728	2197	5.97	<.0001
755	7	71	walk-trot-type1	3.12827	349	22.834	4.7785	dur	L	2.18599			trans*status	canter-trot-type2	bef		walk-trot-type2	dur		0.491	0.1153	2197	4.26	<.0001
756	7	71	trot-walk-type1	3.84947	350	46.968	6.8533	dur	L	2.61788			trans*status	canter-walk-type1	bef		walk-trot-type1	dur		0.6499	0.1299	2197	5	<.0001
757	7	71	walk-trot-type1	1.36926	351	3.932	1.983	dur	L	1.4082			trans*status	canter-walk-type1	bef		walk-trot-type2	dur		0.6197	0.1517	2197	4.08	<.0001
758	7	71	trot-walk-type1	3.9439	352	51.619	7.1847	dur	L	2.68042			trans*status	trot-walk-type1	bef		trot-walk-type1	dur		0.1266	0.01927	2197	6.57	<.0001
759	7	71	walk-trot-type1	1.89356	353	6.643	2.5774	dur	L	1.60543			trans*status	trot-walk-type1	bef		walk-trot-type1	dur		0.3216	0.05719	2197	5.62	<.0001
760	7	71	trot-canter-type1	2.46855	354	11.805	3.4359	dur	L	1.85362			trans*status	canter-trot-type1	dur		trot-canter-type2	dur		0.3231	0.08232	2197	3.93	<.0001
761	7	71	canter-trot-type1	3.87957	355	48.403	6.9572	dur	L	2.63766			trans*status	canter-trot-type1	dur		trot-walk-type1	dur		0.2982	0.06078	2197	4.91	<.0001
762	7	71	trot-canter-type1	2.70615	356	14.971	3.8693	dur	L	1.96705			trans*status	canter-trot-type1	dur		walk-canter-type1	dur		0.37	0.07966	2197	4.64	<.0001
763	7	72	walk-trot-type1	2.81049	374	16.618	4.0765	dur	L	2.01904			trans*status	canter-trot-type1	dur		walk-trot-type1	dur		0.4933	0.06153	2197	8.02	<.0001
764	7	72	trot-walk-type1	2.60224	375	13.494	3.6734	dur	L	1.91661			trans*status	canter-trot-type1	dur		walk-trot-type2	dur		0.4632	0.09833	2197	4.71	<.0001
765	7	72	walk-trot-type1	2.14878	376	8.574	2.9282	dur	L	1.7112			trans*status	canter-trot-type2	dur		trot-canter-type2	dur		0.4384	0.1032	2197	4.25	<.0001
766	7	72	trot-canter-type1	1.53218	377	4.628	2.1513	dur	L	1.46674			trans*status	canter-trot-type2	dur		trot-walk-type1	dur		0.4135	0.0866	2197	4.78	<.0001
767	7	72	canter-trot-type1	2.82547	378	16.869	4.1072	dur	L	2.02662			trans*status	canter-trot-type2	dur		walk-canter-type1	dur		0.4853	0.09955	2197	4.87	<.0001
768	7	72	trot-canter-type1	3.56599	379	35.374	5.9476	dur	L	2.43878			trans*status	canter-trot-type2	dur		walk-trot-type1	dur		0.6086	0.08709	2197	6.99	<.0001
769	7	72	canter-trot-type1	3.75979	380	42.939	6.5528	dur	L	2.55985			trans*status	canter-trot-type2	dur		walk-trot-type2	dur		0.5785	0.1151	2197	5.03	<.0001
770	7	72	trot-canter-type1	3.06353	381	21.403	4.6263	dur	L	2.15089			trans*status	canter-walk-type1	dur		trot-canter-type2	dur		0.5845	0.1417	2197	4.12	<.0001
771	7	72	canter-trot-type1	1.96628	382	7.144	2.6728	dur	L	1.63488			trans*status	canter-walk-type1	dur		trot-walk-type1	dur		0.5596	0.1293	2197	4.33	<.0001
772	7	72	trot-walk-type1	0.54221	383	1.72	1.3114	dur	L	1.14517			trans*status	canter-walk-type1	dur		walk-canter-type1	dur		0.6313	0.1373	2197	4.6	<.0001
773	7	72	trot-canter-type1	3.07184	384	21.582	4.6456	dur	L	2.15537			trans*status	canter-walk-type1	dur		walk-trot-type1	dur		0.7546	0.1298	2197	5.81	<.0001
774	7	72	canter-trot-type1	4.52623	385	92.41	9.613	dur	L	3.10048			trans*status	canter-walk-type1	dur		walk-trot-type2	dur		0.7245	0.1517	2197	4.78	<.0001
775	7	72	trot-walk-type1	4.17896	386	65.298	8.0807	dur	L	2.84266			trans*status	trot-canter-type1	dur		walk-trot-type1	dur		0.2854	0.07051	2197	4.05	<.0001
776	7	72	trot-canter-type1	3.76063	387	42.976	6.5556	dur	L	2.56039			trans*status	canter-trot-type1	aft		walk-trot-type1	dur		0.4272	0.06177	2197	6.92	<.0001
777	7	72	canter-walk-type1	3.6585	388	38.803	6.2292	dur	L	2.49584			trans*status	canter-trot-type1	aft		walk-trot-type2	dur		0.3971	0.0985	2197	4.03	<.0001
778	7	72	walk-trot-type1	2.97332	389	19.557	4.4223	dur	L	2.10293			trans*status	canter-trot-type2	aft		walk-trot-type1	dur		0.4914	0.08728	2197	5.63	<.0001
779	7	72	trot-canter-type1	3.67199	390	39.33	6.2714	dur	L	2.50427			trans*status	canter-trot-type2	aft		walk-trot-type2	dur		0.4613	0.1153	2197	4	<.0001
780	7	72	canter-trot-type2	4.9794	391	145.388	12.0577	dur	L	3.47242			trans*status	trot-canter-type1	aft		walk-trot-type1	dur		0.35	0.07073	2197	4.95	<.0001
781	7	72	trot-canter-type1	4.90641	392	135.153	11.6255	dur	L	3.40962			trans*status	trot-walk-type1	aft		trot-walk-type1	dur		-0.1396	0.01927	2197	-7.24	<.0001
782	7	72	canter-trot-type1	1.58814	393	4.895	2.2124	dur	L	1.48741			trans*status	walk-canter-type1	aft		walk-canter-type1	dur		0.2112	0.03818	2197	5.53	<.0001
783	7	72	trot-canter-type1	4.5814	394	97.651	9.8818	dur	L	3.14354			trans*status	walk-canter-type1	aft		walk-trot-type1	dur		0.3345	0.07758	2197	4.31	<.0001
784	7	72	canter-trot-type2	3.41556	395	30.434	5.5167	dur	L	2.34877			trans*status	walk-trot-type1	aft		walk-trot-type1	dur		0.09458	0.01944	2197	4.87	<.0001
785	7	72	trot-canter-type1	2.11028	396	8.251	2.8724	dur	L	1.69481			trans*status	canter-trot-type1	bef		trot-walk-type1	aft		0.4532	0.06103	2197	7.43	<.0001
786	7	72	trot-walk-type1	4.24366	397	69.663	8.3464	dur	L	2.88902			trans*status	canter-trot-type1	bef		walk-trot-type1	aft		0.414	0.06177	2197	6.7	<.0001
787	7	72	walk-canter-type1	3.21733	398	24.961	4.9961	dur	L	2.23521			trans*status	canter-trot-type2	bef		trot-walk-type1	aft		0.4656	0.0868	2197	5.36	<.0001
788	7	72	canter-trot-type2	2.97556	399	19.601	4.4273	dur	L	2.10411			trans*status	canter-trot-type2	bef		walk-trot-type1	aft		0.4265	0.08728	2197	4.89	<.0001
789	7	72	trot-walk-type1	2.76939	400	15.949	3.9936	dur	L	1.9984			trans*status	canter-walk-type1	bef		trot-walk-type1	aft		0.5944	0.1294	2197	4.6	<.0001
790	7	73	walk-trot-type1	2.20849	401	9.102	3.0169	dur	L	1.73693			trans*status	canter-walk-type1	bef		walk-trot-type1	aft		0.5553	0.1299	2197	4.27	<.0001
791	7	73	trot-canter-type1	1.94215	402	6.974	2.6408	dur	L	1.62505			trans*status	trot-walk-type1	bef		walk-trot-type1	aft		0.227	0.05719	2197	3.97	<.0001
792	7	73	canter-trot-type1	4.103	403	60.522	7.7796	dur	L	2.78919			trans*status	canter-trot-type1	dur		trot-walk-type1	aft		0.4378	0.06103	2197	7.17	<.0001
793	7	73	trot-walk-type1	1.58312	404	4.87	2.2068	dur	L	1.48554			trans*status	canter-trot-type1	dur		walk-trot-type1	aft		0.3987	0.06177	2197	6.45	<.0001
794	7	73	walk-trot-type1	1.97327	405	7.194	2.6822	dur	L	1.63774			trans*status	canter-trot-type2	dur		trot-walk-type1	aft		0.5531	0.0868	2197	6.37	<.0001
795	7	73	trot-canter-type1	2.52034	406	12.433	3.526	dur	L	1.87777			trans*status	canter-trot-type2	dur		trot-walk-type2	aft		0.5465	0.1372	2197	3.98	<.0001
796	7	73	canter-trot-type1	3.13209	407	22.922	4.7877	dur	L	2.18808			trans*status	canter-trot-type2	dur		walk-trot-type1	aft		0.514	0.08728	2197	5.89	<.0001
797	7	73	trot-canter-type1	3.01793	408	20.449	4.522	dur	L	2.12651			trans*status	canter-walk-type1	dur		trot-walk-type1	aft		0.6992	0.1294	2197	5.4	<.0001
798	7	73	canter-trot-type1	3.5167	409	33.673	5.8029	dur	L	2.40891			trans*status	canter-walk-type1	dur		trot-walk-type2	aft		0.6925	0.1696	2197	4.08	<.0001
799	7	73	trot-canter-type1	3.18874	410	24.258	4.9252	dur	L	2.21929			trans*status	canter-walk-type1	dur		walk-trot-type1	aft		0.6601	0.1299	2197	5.08	<.0001
800	7	73	trot-canter-type2	2.32409	411	10.217	3.1965	dur	L	1.78787			trans*status	canter-walk-type1	dur		walk-trot-type2	aft		0.5939	0.1517	2197	3.91	<.0001
801	7	73	canter-trot-type1	4.34342	412	76.971	8.7733	dur	L	2.96197			trans*status	canter-trot-type1	aft		trot-walk-type1	aft		0.3718	0.06078	2197	6.12	<.0001
802	7	73	trot-canter-type1	2.36899	413	10.687	3.269	dur	L	1.80805			trans*status	canter-trot-type1	aft		walk-trot-type1	aft		0.3326	0.06153	2197	5.41	<.0001
803	7	73	canter-trot-type1	4.39886	414	81.358	9.0199	dur	L	3.00331			trans*status	canter-trot-type2	aft		trot-walk-type1	aft		0.436	0.0866	2197	5.03	<.0001
804	7	73	walk-trot-type1	2.555	415	12.871	3.5877	dur	L	1.89411			trans*status	canter-trot-type2	aft		walk-trot-type1	aft		0.3969	0.08709	2197	4.56	<.0001
805	7	73	trot-canter-type1	2.51193	416	12.329	3.5112	dur	L	1.87383			trans*status	trot-canter-type1	aft		trot-walk-type1	aft		0.2945	0.07052	2197	4.18	<.0001
806	7	73	trot-canter-type1	1.70326	417	5.492	2.3435	dur	L	1.53084			rein			L			R	-0.04805	0.01777	17	-2.7	0.0151
807	7	73	canter-trot-type1	3.63856	418	38.037	6.1674	dur	L	2.48343
808	7	73	trot-canter-type1	2.15112	419	8.594	2.9316	dur	L	1.7122
809	7	73	trot-canter-type1	1.67176	420	5.322	2.3068	dur	L	1.51883
810	7	73	canter-trot-type1	2.8565	421	17.4	4.1714	dur	L	2.0424
811	7	73	trot-canter-type1	2.88186	422	17.847	4.2246	dur	L	2.05539
812	7	73	canter-trot-type1	2.62679	423	13.829	3.7188	dur	L	1.92841
813	7	73	trot-canter-type1	2.68044	424	14.591	3.8199	dur	L	1.95445
814	7	73	canter-trot-type1	2.53623	425	12.632	3.5541	dur	L	1.88524
815	8	81	walk-trot-type1	3.18583	426	24.187	4.9181	dur	L	2.21767
816	8	81	trot-canter-type1	2.90467	427	18.259	4.2731	dur	L	2.06714
817	8	81	canter-trot-type1	2.79238	428	16.32	4.0398	dur	L	2.00992
818	8	81	trot-walk-type1	3.48321	429	32.564	5.7065	dur	L	2.38883
819	8	81	walk-trot-type1	2.66205	430	14.326	3.7849	dur	L	1.94549
820	8	81	trot-canter-type2	3.41337	431	30.367	5.5107	dur	L	2.34748
821	8	81	canter-trot-type1	3.5302	432	34.131	5.8422	dur	L	2.41706
822	8	81	trot-walk-type1	4.04277	433	56.984	7.5488	dur	L	2.74751
823	8	81	walk-trot-type1	3.4066	434	30.163	5.4921	dur	L	2.34351
824	8	81	trot-walk-type1	3.97952	435	53.491	7.3138	dur	L	2.7044
825	8	81	walk-trot-type1	3.09246	436	22.031	4.6937	dur	L	2.1665
826	8	81	trot-canter-type2	3.54749	437	34.726	5.8929	dur	L	2.42752
827	8	81	canter-walk-type1	3.66923	438	39.222	6.2627	dur	L	2.50254
828	8	81	walk-canter-type1	3.48856	439	32.739	5.7218	dur	L	2.39202
829	8	81	canter-walk-type1	4.22293	440	68.233	8.2603	dur	L	2.87408
830	8	81	trot-walk-type1	4.33424	441	76.267	8.7331	dur	L	2.95518
831	8	81	walk-trot-type1	2.81484	442	16.691	4.0854	dur	L	2.02124
832	8	81	trot-walk-type1	4.0396	443	56.804	7.5368	dur	L	2.74533
833	8	81	walk-trot-type1	3.32198	444	27.715	5.2645	dur	L	2.29445
834	8	81	trot-walk-type1	3.70096	445	40.486	6.3629	dur	L	2.52247
835	8	81	walk-trot-type1	3.00951	446	20.278	4.5031	dur	L	2.12204
836	8	81	trot-canter-type1	4.04259	447	56.974	7.5481	dur	L	2.74738
837	8	81	canter-walk-type1	4.24163	448	69.521	8.3379	dur	L	2.88755
838	8	81	walk-canter-type1	2.79337	449	16.336	4.0418	dur	L	2.01042
839	8	81	canter-walk-type1	4.19567	450	66.398	8.1485	dur	L	2.85456
840	8	81	walk-canter-type1	2.97921	451	19.672	4.4353	dur	L	2.10603
841	8	81	canter-trot-type1	4.23243	452	68.885	8.2997	dur	L	2.88092
842	8	81	trot-walk-type1	3.73902	453	42.057	6.4851	dur	L	2.54659
843	8	82	walk-trot-type1	2.1674	454	8.736	2.9556	dur	L	1.71918
844	8	82	trot-walk-type1	2.66806	455	14.412	3.7963	dur	L	1.94841
845	8	82	walk-trot-type1	1.13917	456	3.124	1.7675	dur	L	1.32949
846	8	82	trot-canter-type2	2.50257	457	12.214	3.4948	dur	L	1.86945
847	8	82	canter-trot-type1	3.82632	458	45.894	6.7745	dur	L	2.60278
848	8	82	trot-canter-type1	2.47634	459	11.898	3.4493	dur	L	1.85723
849	8	82	canter-trot-type1	3.69339	460	40.181	6.3388	dur	L	2.51771
850	8	82	trot-walk-type1	2.95413	461	19.185	4.3801	dur	L	2.09286
851	8	82	walk-trot-type1	2.09919	462	8.16	2.8565	dur	L	1.69012
852	8	82	trot-walk-type1	2.00078	463	7.395	2.7193	dur	L	1.64904
853	8	82	walk-trot-type1	2.51242	464	12.335	3.5121	dur	L	1.87405
854	8	83	walk-trot-type1	3.0278	486	20.652	4.5444	dur	L	2.13176
855	1	11	walk-canter-type1	2.29101	1	9.885	3.144	aft	L	1.77314
856	1	11	canter-trot-type1	2.25841	2	9.568	3.0932	aft	L	1.75875
857	1	11	trot-walk-type1	1.11963	3	3.064	1.7503	aft	L	1.32301
858	1	11	walk-canter-type1	1.82019	4	6.173	2.4846	aft	L	1.57625
859	1	11	canter-trot-type1	2.17167	5	8.773	2.9619	aft	L	1.72102
860	1	11	walk-canter-type1	3.35677	6	28.696	5.3569	aft	L	2.3145
861	1	11	canter-trot-type1	2.30346	7	10.009	3.1637	aft	L	1.77867
862	1	11	trot-walk-type1	1.65979	8	5.258	2.2931	aft	L	1.51429
863	1	11	walk-canter-type1	2.37	9	10.697	3.2707	aft	L	1.8085
864	1	11	canter-trot-type1	2.22598	10	9.263	3.0434	aft	L	1.74455
865	1	11	trot-walk-type1	1.93705	11	6.938	2.6341	aft	L	1.62298
866	1	12	walk-trot-type1	2.62432	12	13.795	3.7142	aft	L	1.92722
867	1	12	trot-walk-type1	3.07513	13	21.653	4.6533	aft	L	2.15714
868	1	12	walk-trot-type1	3.68608	14	39.888	6.3157	aft	L	2.51311
869	1	12	walk-trot-type1	3.68618	15	39.892	6.316	aft	L	2.51317
870	1	12	walk-trot-type1	2.26029	16	9.586	3.0961	aft	L	1.75957
871	1	12	trot-walk-type1	3.12071	17	22.663	4.7605	aft	L	2.18186
872	1	12	walk-trot-type2	3.56388	18	35.3	5.9414	aft	L	2.43749
873	1	12	walk-trot-type2	3.90954	19	49.876	7.0623	aft	L	2.6575
874	1	12	walk-canter-type1	2.77475	20	16.035	4.0043	aft	L	2.00108
875	1	12	canter-trot-type2	3.55693	21	35.055	5.9207	aft	L	2.43326
876	1	12	trot-canter-type1	3.04305	22	20.969	4.5792	aft	L	2.13991
877	1	12	canter-trot-type2	3.43361	23	30.988	5.5667	aft	L	2.35939
878	1	12	canter-trot-type1	3.35838	24	28.743	5.3612	aft	L	2.31543
879	1	12	trot-walk-type1	-3.78498	25	0.023	0.1507	aft	L	0.3882
880	1	12	walk-trot-type1	2.32909	26	10.269	3.2045	aft	L	1.7901
881	1	12	walk-canter-type1	3.35748	27	28.717	5.3588	aft	L	2.31491
882	1	12	canter-trot-type1	3.80499	28	44.925	6.7026	aft	L	2.58894
883	1	12	trot-walk-type1	1.42795	29	4.17	2.0421	aft	L	1.42902
884	1	12	walk-trot-type1	3.5509	30	34.845	5.9029	aft	L	2.42959
885	1	12	walk-trot-type1	3.31758	31	27.593	5.2529	aft	L	2.29193
886	1	12	walk-trot-type1	1.28657	32	3.62	1.9027	aft	L	1.37939
887	1	12	walk-trot-type1	3.22848	33	25.241	5.0241	aft	L	2.24145
888	1	12	walk-trot-type1	2.18883	34	8.925	2.9874	aft	L	1.72842
889	1	12	trot-walk-type1	2.08703	35	8.061	2.8392	aft	L	1.68499
890	1	12	walk-trot-type1	2.55733	36	12.901	3.5918	aft	L	1.89521
891	1	12	walk-trot-type1	3.22466	37	25.145	5.0145	aft	L	2.23931
892	1	12	walk-trot-type1	2.78705	38	16.233	4.029	aft	L	2.00724
893	1	13	walk-trot-type1	2.08306	39	8.029	2.8335	aft	L	1.68331
894	1	13	trot-walk-type2	2.37059	40	10.704	3.2717	aft	L	1.80877
895	1	13	walk-trot-type1	2.3585	41	10.575	3.2519	aft	L	1.80331
896	1	13	walk-trot-type1	2.16591	42	8.722	2.9534	aft	L	1.71854
897	1	13	trot-canter-type2	2.7166	43	15.129	3.8896	aft	L	1.9722
898	1	13	canter-trot-type2	2.30528	44	10.027	3.1665	aft	L	1.77948
899	1	13	trot-walk-type1	2.6934	45	14.782	3.8447	aft	L	1.96079
900	1	13	walk-canter-type1	2.32758	46	10.253	3.2021	aft	L	1.78943
901	1	13	canter-trot-type2	1.16094	47	3.193	1.7869	aft	L	1.33674
902	1	13	canter-trot-type2	1.36966	48	3.934	1.9834	aft	L	1.40835
903	1	13	trot-walk-type1	-0.54201	49	0.582	0.7626	aft	L	0.87328
904	1	13	walk-canter-type1	2.78828	50	16.253	4.0315	aft	L	2.00786
905	1	13	canter-trot-type1	2.60135	51	13.482	3.6718	aft	L	1.91619
906	1	13	walk-canter-type1	2.67156	52	14.463	3.803	aft	L	1.95012
907	1	13	canter-trot-type1	1.99729	53	7.369	2.7146	aft	L	1.64761
908	1	13	trot-walk-type1	-0.24995	54	0.779	0.8825	aft	L	0.93942
909	1	13	walk-trot-type1	2.02465	55	7.573	2.752	aft	L	1.65891
910	1	13	walk-trot-type1	2.4686	56	11.806	3.436	aft	L	1.85364
911	2	21	walk-trot-type2	2.28223	57	9.799	3.1303	aft	L	1.76925
912	2	21	trot-canter-type1	3.02505	58	20.595	4.5382	aft	L	2.1303
913	2	21	canter-trot-other	2.94201	59	18.954	4.3536	aft	L	2.08653
914	2	21	trot-canter-type1	3.47967	60	32.449	5.6964	aft	L	2.38671
915	2	21	canter-trot-type1	2.70865	61	15.009	3.8741	aft	L	1.96828
916	2	21	trot-canter-type1	3.08635	62	21.897	4.6794	aft	L	2.1632
917	2	21	canter-trot-type1	3.54458	63	34.625	5.8843	aft	L	2.42576
918	2	21	walk-trot-type1	2.75963	64	15.794	3.9742	aft	L	1.99353
919	2	21	walk-trot-type1	2.25011	65	9.489	3.0804	aft	L	1.7551
920	2	21	trot-canter-type2	2.91772	66	18.499	4.301	aft	L	2.0739
921	2	21	canter-trot-type1	3.83049	67	46.085	6.7886	aft	L	2.60549
922	2	21	trot-walk-type2	2.17209	68	8.777	2.9625	aft	L	1.7212
923	2	21	trot-canter-type1	3.17726	69	23.981	4.897	aft	L	2.21293
924	2	21	canter-trot-type1	3.18234	70	24.103	4.9095	aft	L	2.21573
925	2	21	trot-canter-type2	2.97369	71	19.564	4.4231	aft	L	2.10312
926	2	21	canter-trot-type1	3.87902	72	48.377	6.9554	aft	L	2.6373
927	2	21	walk-trot-type1	2.8231	73	16.829	4.1023	aft	L	2.02542
928	2	21	trot-walk-type1	3.10077	74	22.215	4.7133	aft	L	2.17101
929	2	21	walk-trot-type1	2.12002	75	8.331	2.8864	aft	L	1.69894
930	2	21	trot-canter-type1	2.94117	76	18.938	4.3518	aft	L	2.08609
931	2	21	canter-trot-type1	3.63587	77	37.935	6.1591	aft	L	2.48176
932	2	21	trot-canter-type1	3.58421	78	36.025	6.0021	aft	L	2.44991
933	2	21	canter-trot-type1	3.2765	79	26.483	5.1462	aft	L	2.26852
934	2	21	trot-canter-type2	3.23136	80	25.314	5.0313	aft	L	2.24306
935	2	21	canter-trot-type1	2.9874	81	19.834	4.4535	aft	L	2.11034
936	2	21	trot-canter-type2	3.21447	82	24.89	4.989	aft	L	2.2336
937	2	21	canter-trot-type1	3.27563	83	26.46	5.1439	aft	L	2.26802
938	2	21	walk-trot-type1	1.97411	84	7.2	2.6833	aft	L	1.63808
939	2	21	trot-canter-type2	2.57292	85	13.104	3.6199	aft	L	1.90262
940	2	21	trot-canter-type2	2.75462	86	15.715	3.9642	aft	L	1.99103
941	2	21	canter-trot-type1	3.8205	87	45.627	6.7548	aft	L	2.599
942	2	21	trot-walk-type1	2.85526	88	17.379	4.1688	aft	L	2.04177
943	2	21	walk-trot-type1	3.30023	89	27.119	5.2076	aft	L	2.28201
944	2	21	trot-canter-type2	2.52581	90	12.501	3.5357	aft	L	1.88034
945	2	21	canter-trot-type1	3.64137	91	38.144	6.1761	aft	L	2.48517
946	2	21	trot-canter-type2	2.52765	92	12.524	3.5389	aft	L	1.8812
947	2	21	canter-trot-type1	3.04761	93	21.065	4.5897	aft	L	2.14235
948	2	21	trot-walk-type1	2.70082	94	14.892	3.859	aft	L	1.96444
949	2	21	walk-trot-type1	2.63806	95	13.986	3.7398	aft	L	1.93385
950	2	21	trot-walk-type1	2.06857	96	7.914	2.8131	aft	L	1.67723
951	2	21	walk-trot-type1	2.53821	97	12.657	3.5577	aft	L	1.88618
952	2	21	walk-trot-type1	2.45513	98	11.648	3.4129	aft	L	1.84741
953	2	21	trot-walk-type1	2.17172	99	8.773	2.962	aft	L	1.72104
954	2	21	trot-walk-type1	1.28057	100	3.599	1.897	aft	L	1.37732
955	2	22	walk-trot-type1	2.06546	101	7.889	2.8087	aft	L	1.67592
956	2	22	trot-walk-type1	2.20825	102	9.1	3.0166	aft	L	1.73683
957	2	22	walk-trot-type1	2.70956	103	15.023	3.8759	aft	L	1.96873
958	2	22	trot-walk-type1	2.62162	104	13.758	3.7092	aft	L	1.92592
959	2	22	walk-trot-type1	2.76888	105	15.941	3.9926	aft	L	1.99815
960	2	22	trot-walk-type1	1.25881	106	3.521	1.8765	aft	L	1.36985
961	2	22	walk-trot-type2	3.53275	107	34.218	5.8496	aft	L	2.4186
962	2	22	trot-walk-type1	2.26701	108	9.651	3.1065	aft	L	1.76254
963	2	22	walk-trot-type1	2.06504	109	7.886	2.8081	aft	L	1.67575
964	2	22	trot-walk-type1	1.90674	110	6.731	2.5944	aft	L	1.61073
965	2	22	walk-trot-type1	1.77645	111	5.909	2.4308	aft	L	1.55911
966	2	22	trot-walk-type1	2.48306	112	11.978	3.4609	aft	L	1.86035
967	2	22	walk-trot-type1	1.82064	113	6.176	2.4851	aft	L	1.57643
968	2	22	trot-canter-type2	2.77275	114	16.003	4.0003	aft	L	2.00008
969	2	22	canter-trot-type1	2.50579	115	12.253	3.5005	aft	L	1.87095
970	2	22	trot-walk-type1	1.85118	116	6.367	2.5234	aft	L	1.58851
971	2	22	walk-trot-type1	1.77368	117	5.893	2.4275	aft	L	1.55803
972	2	22	trot-canter-type2	2.70796	118	14.999	3.8728	aft	L	1.96794
973	2	22	canter-trot-type1	2.70171	119	14.905	3.8607	aft	L	1.96487
974	2	22	trot-walk-type1	2.59807	120	13.438	3.6658	aft	L	1.91462
975	2	22	walk-trot-type1	2.91747	121	18.494	4.3005	aft	L	2.07377
976	2	22	trot-walk-type1	2.69137	122	14.752	3.8408	aft	L	1.9598
977	2	22	walk-trot-type1	2.67052	123	14.448	3.801	aft	L	1.94961
978	2	22	trot-walk-type1	2.25122	124	9.499	3.0821	aft	L	1.75559
979	2	22	walk-trot-type2	2.70056	125	14.888	3.8585	aft	L	1.96431
980	2	22	trot-walk-type1	2.34118	126	10.393	3.2239	aft	L	1.79552
981	2	22	walk-trot-type2	2.67049	127	14.447	3.8009	aft	L	1.9496
982	2	22	trot-walk-type1	2.56404	128	12.988	3.6039	aft	L	1.8984
983	2	22	walk-trot-type1	2.4051	129	11.079	3.3286	aft	L	1.82444
984	2	22	trot-walk-type1	2.35143	130	10.501	3.2405	aft	L	1.80013
985	2	22	walk-trot-type1	2.08791	131	8.068	2.8404	aft	L	1.68536
986	2	22	trot-walk-type1	2.69125	132	14.75	3.8406	aft	L	1.95974
987	2	22	walk-trot-type1	2.29767	133	9.951	3.1545	aft	L	1.77609
988	2	22	trot-walk-type1	1.72851	134	5.632	2.3732	aft	L	1.54053
989	2	22	walk-trot-type2	1.79943	135	6.046	2.4589	aft	L	1.56809
990	2	22	trot-walk-type1	1.91303	136	6.774	2.6026	aft	L	1.61326
991	2	22	walk-trot-type1	2.85036	137	17.294	4.1586	aft	L	2.03927
992	2	22	trot-walk-type1	1.86444	138	6.452	2.5401	aft	L	1.59378
993	2	23	walk-trot-type1	2.8341	139	17.015	4.1249	aft	L	2.03099
994	2	23	trot-walk-type1	3.05864	140	21.299	4.615	aft	L	2.14827
995	2	23	walk-trot-type1	2.83542	141	17.038	4.1277	aft	L	2.03166
996	2	23	trot-walk-type1	2.89885	142	18.153	4.2607	aft	L	2.06414
997	2	23	walk-trot-type1	2.98113	143	19.71	4.4396	aft	L	2.10704
998	2	23	walk-trot-type1	2.23414	144	9.338	3.0559	aft	L	1.74811
999	2	23	trot-canter-type1	3.75154	145	42.587	6.5258	aft	L	2.55457
1000	2	23	canter-trot-type1	3.34104	146	28.248	5.3149	aft	L	2.30541
1001	2	23	trot-canter-type1	2.91683	147	18.483	4.2991	aft	L	2.07344
1002	2	23	trot-canter-type2	2.3583	148	10.573	3.2516	aft	L	1.80322
1003	2	23	canter-trot-type2	2.61926	149	13.726	3.7048	aft	L	1.92479
1004	2	23	trot-walk-type1	2.50542	150	12.249	3.4998	aft	L	1.87078
1005	2	23	walk-trot-type1	2.8341	151	17.015	4.1249	aft	L	2.03099
1006	2	23	trot-walk-type1	3.05864	152	21.299	4.615	aft	L	2.14827
1007	2	23	walk-trot-type1	2.83542	153	17.038	4.1277	aft	L	2.03166
1008	2	23	trot-walk-type1	2.89885	154	18.153	4.2607	aft	L	2.06414
1009	2	23	walk-trot-type1	2.98113	155	19.71	4.4396	aft	L	2.10704
1010	2	23	walk-trot-type1	2.23414	156	9.338	3.0559	aft	L	1.74811
1011	2	23	trot-canter-type1	3.75154	157	42.587	6.5258	aft	L	2.55457
1012	2	23	canter-trot-type1	3.34104	158	28.248	5.3149	aft	L	2.30541
1013	2	23	trot-canter-type1	2.91683	159	18.483	4.2991	aft	L	2.07344
1014	2	23	trot-canter-type2	2.3583	160	10.573	3.2516	aft	L	1.80322
1015	2	23	canter-trot-type2	2.61926	161	13.726	3.7048	aft	L	1.92479
1016	2	23	trot-walk-type1	2.50542	162	12.249	3.4998	aft	L	1.87078
1017	2	23	walk-trot-type1	2.3849	163	10.858	3.2951	aft	L	1.81525
1018	2	23	walk-trot-type1	2.398	164	11.001	3.3168	aft	L	1.82121
1019	2	23	trot-walk-type1	2.72046	165	15.187	3.8971	aft	L	1.97411
1020	2	23	walk-trot-type2	2.14042	166	8.503	2.916	aft	L	1.70763
1021	2	23	trot-walk-type1	2.97967	167	19.681	4.4364	aft	L	2.10627
1022	2	23	walk-trot-type1	2.35133	168	10.499	3.2403	aft	L	1.80008
1023	2	23	trot-walk-type1	2.6685	169	14.418	3.7972	aft	L	1.94863
1024	2	23	walk-trot-type1	2.45753	170	11.676	3.417	aft	L	1.84851
1025	2	23	trot-walk-type1	2.30088	171	9.983	3.1596	aft	L	1.77752
1026	2	23	walk-trot-type1	2.39714	172	10.992	3.3154	aft	L	1.82082
1027	2	23	trot-walk-type1	2.32441	173	10.221	3.197	aft	L	1.78801
1028	2	23	walk-trot-type1	2.12612	174	8.382	2.8952	aft	L	1.70154
1029	2	23	trot-walk-type1	2.40729	175	11.104	3.3322	aft	L	1.82544
1030	2	23	walk-trot-type1	2.63878	176	13.996	3.7411	aft	L	1.9342
1031	2	23	trot-walk-type1	2.49321	177	12.1	3.4785	aft	L	1.86508
1032	2	23	walk-trot-type1	2.80246	178	16.485	4.0602	aft	L	2.01499
1033	2	23	trot-walk-type1	2.50774	179	12.277	3.5039	aft	L	1.87186
1034	2	23	walk-trot-type1	2.30882	180	10.063	3.1722	aft	L	1.78105
1035	2	23	walk-trot-type1	2.41944	181	11.24	3.3526	aft	L	1.831
1036	2	23	trot-canter-type2	3.41698	182	30.477	5.5206	aft	L	2.3496
1037	2	23	canter-trot-type2	3.63185	183	37.783	6.1468	aft	L	2.47927
1038	2	23	walk-trot-type1	2.56299	184	12.975	3.602	aft	L	1.8979
1039	2	23	walk-trot-type1	1.78225	185	5.943	2.4379	aft	L	1.56137
1040	2	23	walk-trot-type2	2.6302	186	13.876	3.7251	aft	L	1.93006
1041	2	23	trot-walk-type1	3.89221	187	49.019	7.0014	aft	L	2.64601
1042	2	23	walk-trot-type1	2.1577	188	8.651	2.9413	aft	L	1.71502
1043	2	23	trot-walk-type1	2.39236	189	10.939	3.3075	aft	L	1.81864
1044	4	41	walk-trot-type1	2.78809	190	16.25	4.0311	aft	L	2.00777
1045	4	41	walk-trot-type1	2.88139	191	17.839	4.2236	aft	L	2.05515
1046	4	41	trot-walk-type1	2.98684	192	19.823	4.4523	aft	L	2.11005
1047	4	41	walk-trot-type1	2.31244	193	10.099	3.1779	aft	L	1.78266
1048	4	41	trot-walk-type1	1.51713	194	4.559	2.1352	aft	L	1.46123
1049	4	41	walk-trot-type1	2.7576	195	15.762	3.9701	aft	L	1.99252
1050	4	41	trot-walk-type1	2.83533	196	17.036	4.1275	aft	L	2.03162
1051	4	41	walk-trot-type1	2.69995	197	14.879	3.8573	aft	L	1.96401
1052	4	41	trot-walk-type1	2.63002	198	13.874	3.7248	aft	L	1.92997
1053	4	41	canter-trot-type1	3.34769	199	28.437	5.3326	aft	L	2.30925
1054	4	41	trot-canter-type1	2.87954	200	17.806	4.2197	aft	L	2.05419
1055	4	41	canter-trot-type1	3.31473	201	27.515	5.2455	aft	L	2.2903
1056	4	41	trot-walk-type1	2.56256	202	12.969	3.6012	aft	L	1.8977
1057	4	41	trot-walk-type1	2.82405	203	16.845	4.1043	aft	L	2.0259
1058	4	41	walk-trot-type1	3.45325	204	31.603	5.6217	aft	L	2.371
1059	4	41	trot-walk-type1	1.72889	205	5.634	2.3737	aft	L	1.54068
1060	4	41	walk-trot-type1	3.11928	206	22.63	4.7571	aft	L	2.18108
1061	4	41	trot-walk-type1	2.71939	207	15.171	3.895	aft	L	1.97357
1062	4	41	walk-trot-type1	3.10642	208	22.341	4.7266	aft	L	2.17408
1063	4	41	trot-canter-type1	2.8792	209	17.8	4.219	aft	L	2.05402
1064	4	41	canter-trot-type1	2.77471	210	16.034	4.0042	aft	L	2.00106
1065	4	41	trot-walk-type1	2.65465	211	14.22	3.7709	aft	L	1.94189
1066	4	41	walk-trot-type1	2.80856	212	16.586	4.0726	aft	L	2.01807
1067	4	41	trot-walk-type1	2.00931	213	7.458	2.731	aft	L	1.65256
1068	4	41	walk-trot-type1	3.1258	214	22.778	4.7726	aft	L	2.18464
1069	4	41	trot-walk-type1	3.08566	215	21.882	4.6778	aft	L	2.16283
1070	4	41	walk-trot-type1	2.63397	216	13.929	3.7322	aft	L	1.93188
1071	4	41	trot-walk-type1	2.49444	217	12.115	3.4807	aft	L	1.86565
1072	4	41	walk-trot-type1	2.27735	218	9.751	3.1226	aft	L	1.7671
1073	4	41	trot-walk-type1	2.1102	219	8.25	2.8723	aft	L	1.69478
1074	4	42	walk-trot-type1	2.68754	220	14.695	3.8335	aft	L	1.95792
1075	4	42	trot-walk-type1	2.58122	221	13.213	3.635	aft	L	1.90657
1076	4	42	walk-trot-type2	3.08179	222	21.797	4.6688	aft	L	2.16074
1077	4	42	trot-walk-type1	3.23087	223	25.302	5.0301	aft	L	2.24278
1078	4	42	walk-trot-type1	3.46575	224	32.001	5.6569	aft	L	2.37843
1079	4	42	trot-walk-type2	3.81294	225	45.283	6.7293	aft	L	2.59409
1080	4	42	walk-trot-type1	3.31953	226	27.647	5.2581	aft	L	2.29305
1081	4	42	trot-walk-type2	2.77761	227	16.081	4.0101	aft	L	2.00251
1082	4	42	trot-canter-type2	3.39305	228	29.757	5.455	aft	L	2.33558
1083	4	42	canter-trot-type2	3.59505	229	36.417	6.0347	aft	L	2.45656
1084	4	42	trot-walk-type1	3.11669	230	22.572	4.7509	aft	L	2.17967
1085	4	42	walk-canter-type1	3.07684	231	21.69	4.6572	aft	L	2.15806
1086	4	42	canter-trot-type2	3.91655	232	50.227	7.0871	aft	L	2.66216
1087	4	42	trot-canter-type2	3.2902	233	26.848	5.1815	aft	L	2.2763
1088	4	42	canter-trot-type1	3.37072	234	29.099	5.3944	aft	L	2.32258
1089	4	42	trot-walk-type1	3.97345	235	53.167	7.2916	aft	L	2.7003
1090	4	42	walk-trot-type1	3.37958	236	29.359	5.4184	aft	L	2.32774
1091	4	42	trot-walk-type1	3.14006	237	23.105	4.8068	aft	L	2.19244
1092	4	42	walk-canter-type1	3.47733	238	32.373	5.6897	aft	L	2.38532
1093	4	42	canter-trot-type2	3.59294	239	36.341	6.0283	aft	L	2.45526
1094	4	42	trot-walk-type2	2.35342	240	10.521	3.2437	aft	L	1.80102
1095	4	42	walk-canter-type1	3.55655	241	35.042	5.9196	aft	L	2.43303
1096	4	42	canter-trot-type1	3.75279	242	42.64	6.5299	aft	L	2.55537
1097	4	42	trot-walk-type1	2.9464	243	19.037	4.3632	aft	L	2.08882
1098	4	42	canter-trot-type1	3.34807	244	28.448	5.3336	aft	L	2.30947
1099	4	42	canter-trot-type1	3.47309	245	32.236	5.6777	aft	L	2.38279
1100	4	42	trot-canter-type1	3.51411	246	33.586	5.7953	aft	L	2.40735
1101	4	42	canter-trot-type1	3.16602	247	23.713	4.8696	aft	L	2.20671
1102	4	42	trot-walk-type1	3.23183	248	25.326	5.0325	aft	L	2.24332
1103	4	42	walk-trot-type2	3.02892	249	20.675	4.547	aft	L	2.13236
1104	4	42	trot-walk-type1	3.79071	250	44.288	6.6549	aft	L	2.57971
1105	4	42	walk-trot-type1	2.70706	251	14.985	3.8711	aft	L	1.9675
1106	4	42	trot-walk-type1	3.36012	252	28.793	5.3659	aft	L	2.31644
1107	4	42	walk-canter-type1	3.44375	253	31.304	5.595	aft	L	2.36538
1108	4	42	canter-trot-type1	3.84436	254	46.729	6.8358	aft	L	2.61455
1109	4	42	trot-walk-type1	2.91592	255	18.466	4.2972	aft	L	2.07296
1110	4	42	walk-trot-type2	2.96425	256	19.38	4.4023	aft	L	2.09816
1111	4	42	trot-walk-type1	2.86154	257	17.488	4.1819	aft	L	2.04498
1112	4	42	walk-canter-type1	3.55132	258	34.859	5.9042	aft	L	2.42985
1113	4	42	canter-trot-type2	3.93738	259	51.284	7.1613	aft	L	2.67606
1114	4	42	trot-walk-type1	3.14897	260	23.312	4.8282	aft	L	2.19733
1115	4	42	walk-canter-type1	3.52249	261	33.869	5.8197	aft	L	2.4124
1116	4	42	trot-walk-type1	3.31459	262	27.511	5.2451	aft	L	2.29022
1117	4	42	walk-canter-type1	2.72896	263	15.317	3.9137	aft	L	1.9783
1118	4	42	canter-trot-type1	3.98027	264	53.532	7.3165	aft	L	2.70491
1119	4	42	trot-walk-type2	3.25526	265	25.926	5.0918	aft	L	2.2565
1120	4	43	walk-trot-type1	3.06026	266	21.333	4.6188	aft	L	2.14913
1121	4	43	trot-walk-type1	3.21487	267	24.9	4.99	aft	L	2.23383
1122	4	43	walk-trot-type1	2.97655	268	19.62	4.4294	aft	L	2.10463
1123	4	43	trot-walk-type1	2.58128	269	13.214	3.6351	aft	L	1.9066
1124	4	43	walk-trot-type1	2.96093	270	19.316	4.395	aft	L	2.09642
1125	4	43	trot-walk-type1	2.57032	271	13.07	3.6152	aft	L	1.90138
1126	4	43	walk-trot-type1	2.77384	272	16.02	4.0025	aft	L	2.00062
1127	4	43	trot-walk-type1	3.11365	273	22.503	4.7437	aft	L	2.17801
1128	4	43	walk-trot-type1	3.24754	274	25.727	5.0722	aft	L	2.25215
1129	4	43	walk-trot-type1	2.62489	275	13.803	3.7152	aft	L	1.9275
1130	4	43	trot-walk-type1	1.59294	276	4.918	2.2177	aft	L	1.48919
1131	6	61	walk-trot-type1	2.26013	298	9.584	3.0959	aft	L	1.7595
1132	6	61	trot-walk-type1	2.48473	299	11.998	3.4638	aft	L	1.86113
1133	6	61	walk-trot-type1	2.21313	300	9.144	3.024	aft	L	1.73895
1134	6	61	trot-walk-type1	2.14794	301	8.567	2.927	aft	L	1.71084
1135	6	61	walk-canter-type1	2.15136	302	8.597	2.932	aft	L	1.71231
1136	6	61	canter-walk-type1	2.07091	303	7.932	2.8164	aft	L	1.67821
1137	6	61	walk-canter-type1	2.68908	304	14.718	3.8364	aft	L	1.95868
1138	6	61	canter-trot-type2	2.96722	305	19.438	4.4088	aft	L	2.09972
1139	6	61	trot-walk-type1	2.26042	306	9.587	3.0963	aft	L	1.75963
1140	6	61	walk-trot-type1	1.0071	307	2.738	1.6546	aft	L	1.28631
1141	6	61	trot-walk-type1	1.23263	308	3.43	1.8521	aft	L	1.36092
1142	6	62	walk-trot-type2	1.72951	309	5.638	2.3744	aft	L	1.54092
1143	6	62	trot-walk-type1	2.32718	310	10.249	3.2014	aft	L	1.78925
1144	6	62	walk-canter-type1	3.00325	311	20.151	4.489	aft	L	2.11872
1145	6	62	canter-trot-type1	3.87712	312	48.285	6.9487	aft	L	2.63605
1146	6	62	trot-walk-type1	2.64454	313	14.077	3.7519	aft	L	1.93699
1147	6	62	canter-trot-type1	3.98618	314	53.849	7.3382	aft	L	2.70891
1148	6	62	trot-walk-type1	3.64113	315	38.135	6.1754	aft	L	2.48503
1149	6	62	walk-canter-type1	3.66758	316	39.157	6.2576	aft	L	2.50151
1150	6	62	canter-trot-type2	4.49099	317	89.21	9.4451	aft	L	3.07329
1151	6	62	trot-walk-type1	2.91907	318	18.524	4.304	aft	L	2.0746
1152	6	62	walk-canter-type1	2.53916	319	12.669	3.5594	aft	L	1.88662
1153	6	62	canter-trot-type2	4.56715	320	96.269	9.8117	aft	L	3.13236
1154	6	62	trot-canter-type2	2.95658	321	19.232	4.3854	aft	L	2.09414
1155	6	62	canter-trot-type1	4.04249	322	56.968	7.5477	aft	L	2.74731
1156	6	62	walk-trot-type1	2.6214	323	13.755	3.7088	aft	L	1.92582
1157	6	62	trot-walk-type1	3.17174	324	23.849	4.8835	aft	L	2.20987
1158	6	62	walk-trot-type1	2.17115	325	8.768	2.9611	aft	L	1.7208
1159	6	62	trot-walk-type1	2.37136	326	10.712	3.2729	aft	L	1.80912
1160	6	62	walk-trot-type1	3.5293	327	34.1	5.8395	aft	L	2.41651
1161	6	62	trot-walk-type1	2.80475	328	16.523	4.0648	aft	L	2.01615
1162	6	62	canter-trot-type1	4.14635	329	63.203	7.95	aft	L	2.81958
1163	6	62	trot-walk-type1	1.23495	330	3.438	1.8542	aft	L	1.3617
1164	6	63	walk-trot-type1	2.47525	331	11.885	3.4474	aft	L	1.85672
1165	6	63	trot-walk-type1	3.33723	332	28.141	5.3048	aft	L	2.30322
1166	6	63	walk-canter-type1	2.08299	333	8.028	2.8334	aft	L	1.68329
1167	6	63	canter-walk-type2	4.16674	334	64.505	8.0315	aft	L	2.83399
1168	6	63	walk-canter-type1	4.01525	335	55.437	7.4456	aft	L	2.72867
1169	6	63	canter-trot-type1	2.70546	336	14.961	3.868	aft	L	1.96671
1170	6	63	trot-walk-type1	3.1873	337	24.223	4.9217	aft	L	2.21848
1171	6	63	walk-canter-type1	2.81108	338	16.628	4.0777	aft	L	2.01934
1172	6	63	canter-walk-type1	3.77821	339	43.738	6.6135	aft	L	2.57166
1173	6	63	walk-canter-type1	3.79676	340	44.557	6.6751	aft	L	2.58362
1174	6	63	canter-trot-type1	3.08554	341	21.879	4.6775	aft	L	2.16276
1175	6	63	trot-walk-type1	4.38454	342	80.201	8.9555	aft	L	2.99258
1176	6	63	walk-trot-type2	3.86332	343	47.623	6.901	aft	L	2.62697
1177	6	63	trot-walk-type1	3.60378	344	36.737	6.0611	aft	L	2.46193
1178	6	63	walk-trot-type1	1.55444	345	4.732	2.1754	aft	L	1.47493
1179	6	63	trot-walk-type1	3.37156	346	29.124	5.3966	aft	L	2.32307
1180	7	71	walk-trot-type1	1.76767	347	5.857	2.4202	aft	L	1.55569
1181	7	71	trot-walk-type1	3.89624	348	49.217	7.0155	aft	L	2.64868
1182	7	71	walk-trot-type1	2.8326	349	16.99	4.1218	aft	L	2.03023
1183	7	71	trot-walk-type1	4.12256	350	61.717	7.856	aft	L	2.80286
1184	7	71	walk-trot-type1	2.58579	351	13.274	3.6433	aft	L	1.90875
1185	7	71	trot-walk-type1	4.11315	352	61.139	7.8191	aft	L	2.79627
1186	7	71	walk-trot-type1	2.40265	353	11.052	3.3245	aft	L	1.82333
1187	7	71	trot-canter-type1	3.27125	354	26.344	5.1327	aft	L	2.26554
1188	7	71	canter-trot-type1	3.92788	355	50.799	7.1274	aft	L	2.66971
1189	7	71	trot-canter-type1	3.51572	356	33.64	5.8	aft	L	2.40832
1190	7	72	walk-trot-type1	3.01095	374	20.307	4.5063	aft	L	2.1228
1191	7	72	trot-walk-type1	2.65205	375	14.183	3.766	aft	L	1.94063
1192	7	72	walk-trot-type1	2.57959	376	13.192	3.632	aft	L	1.90579
1193	7	72	trot-canter-type1	2.28398	377	9.816	3.133	aft	L	1.77003
1194	7	72	canter-trot-type1	2.63384	378	13.927	3.7319	aft	L	1.93182
1195	7	72	trot-canter-type1	3.86183	379	47.552	6.8958	aft	L	2.62599
1196	7	72	canter-trot-type1	3.45168	380	31.553	5.6172	aft	L	2.37007
1197	7	72	trot-canter-type1	3.38112	381	29.404	5.4225	aft	L	2.32863
1198	7	72	canter-trot-type1	1.75796	382	5.801	2.4084	aft	L	1.55192
1199	7	72	trot-walk-type1	0.52857	383	1.697	1.3025	aft	L	1.14127
1200	7	72	trot-canter-type1	3.88704	384	48.766	6.9833	aft	L	2.64259
1201	7	72	canter-trot-type1	4.13296	385	62.362	7.897	aft	L	2.81016
1202	7	72	trot-walk-type1	2.9404	386	18.923	4.3501	aft	L	2.08569
1203	7	72	trot-canter-type1	2.85607	387	17.393	4.1705	aft	L	2.04218
1204	7	72	canter-walk-type1	2.97871	388	19.663	4.4342	aft	L	2.10576
1205	7	72	walk-trot-type1	3.61037	389	36.98	6.0811	aft	L	2.46599
1206	7	72	trot-canter-type1	2.63491	390	13.942	3.7339	aft	L	1.93233
1207	7	72	canter-trot-type2	4.56841	391	96.391	9.8179	aft	L	3.13335
1208	7	72	trot-canter-type1	4.52608	392	92.396	9.6123	aft	L	3.10036
1209	7	72	canter-trot-type1	2.88311	393	17.87	4.2273	aft	L	2.05603
1210	7	72	trot-canter-type1	4.8653	394	129.709	11.389	aft	L	3.37476
1211	7	72	canter-trot-type2	2.75733	395	15.758	3.9696	aft	L	1.99238
1212	7	72	trot-canter-type1	3.39868	396	29.925	5.4703	aft	L	2.33887
1213	7	72	trot-walk-type1	3.033	397	20.759	4.5562	aft	L	2.13454
1214	7	72	walk-canter-type1	4.06719	398	58.393	7.6415	aft	L	2.76433
1215	7	72	canter-trot-type2	1.3108	399	3.709	1.9259	aft	L	1.38777
1216	7	72	trot-walk-type1	2.56624	400	13.017	3.6079	aft	L	1.89944
1217	7	73	walk-trot-type1	2.83916	401	17.101	4.1354	aft	L	2.03356
1218	7	73	trot-canter-type1	2.15845	402	8.658	2.9424	aft	L	1.71534
1219	7	73	canter-trot-type1	3.20583	403	24.676	4.9675	aft	L	2.22879
1220	7	73	trot-walk-type1	1.27046	404	3.562	1.8875	aft	L	1.37385
1221	7	73	walk-trot-type1	2.27895	405	9.766	3.1251	aft	L	1.7678
1222	7	73	trot-canter-type1	3.18761	406	24.23	4.9224	aft	L	2.21866
1223	7	73	canter-trot-type1	2.73585	407	15.423	3.9272	aft	L	1.98172
1224	7	73	trot-canter-type1	2.54243	408	12.711	3.5652	aft	L	1.88817
1225	7	73	canter-trot-type1	3.32506	409	27.801	5.2726	aft	L	2.29622
1226	7	73	trot-canter-type1	3.46116	410	31.854	5.6439	aft	L	2.37569
1227	7	73	trot-canter-type2	2.68237	411	14.62	3.8236	aft	L	1.9554
1228	7	73	canter-trot-type1	2.71761	412	15.144	3.8915	aft	L	1.9727
1229	7	73	trot-canter-type1	2.87257	413	17.682	4.205	aft	L	2.05062
1230	7	73	canter-trot-type1	4.27139	414	71.621	8.4629	aft	L	2.90911
1231	7	73	walk-trot-type1	1.70709	415	5.513	2.348	aft	L	1.53231
1232	7	73	trot-canter-type1	2.49563	416	12.129	3.4827	aft	L	1.86621
1233	7	73	trot-canter-type1	3.2752	417	26.448	5.1428	aft	L	2.26778
1234	7	73	canter-trot-type1	1.85419	418	6.387	2.5272	aft	L	1.5897
1235	7	73	trot-canter-type1	2.01526	419	7.503	2.7391	aft	L	1.65502
1236	7	73	trot-canter-type1	3.00911	420	20.269	4.5021	aft	L	2.12183
1237	7	73	canter-trot-type1	2.79269	421	16.325	4.0404	aft	L	2.01008
1238	7	73	trot-canter-type1	3.4923	422	32.861	5.7325	aft	L	2.39426
1239	7	73	canter-trot-type1	3.05061	423	21.128	4.5965	aft	L	2.14396
1240	7	73	trot-canter-type1	3.02508	424	20.596	4.5382	aft	L	2.13032
1241	7	73	canter-trot-type1	2.30797	425	10.054	3.1708	aft	L	1.78068
1242	8	81	walk-trot-type1	3.37468	426	29.215	5.4051	aft	L	2.32488
1243	8	81	trot-canter-type1	3.23928	427	25.515	5.0513	aft	L	2.24751
1244	8	81	canter-trot-type1	3.16756	428	23.75	4.8733	aft	L	2.20757
1245	8	81	trot-walk-type1	3.32705	429	27.856	5.2779	aft	L	2.29736
1246	8	81	walk-trot-type1	3.57604	430	35.732	5.9776	aft	L	2.44492
1247	8	81	trot-canter-type2	3.68332	431	39.778	6.307	aft	L	2.51137
1248	8	81	canter-trot-type1	3.53385	432	34.256	5.8528	aft	L	2.41926
1249	8	81	trot-walk-type1	3.95892	433	52.401	7.2388	aft	L	2.69051
1250	8	81	walk-trot-type1	3.53415	434	34.266	5.8537	aft	L	2.41944
1251	8	81	trot-walk-type1	3.63073	435	37.74	6.1433	aft	L	2.47857
1252	8	81	walk-trot-type1	3.37609	436	29.256	5.4089	aft	L	2.3257
1253	8	81	trot-canter-type2	3.38446	437	29.502	5.4316	aft	L	2.33058
1254	8	81	canter-walk-type1	3.70385	438	40.603	6.3721	aft	L	2.5243
1255	8	81	walk-canter-type1	3.64377	439	38.236	6.1835	aft	L	2.48667
1256	8	81	canter-walk-type1	3.84161	440	46.601	6.8265	aft	L	2.61275
1257	8	81	trot-walk-type1	3.51924	441	33.759	5.8102	aft	L	2.41044
1258	8	81	walk-trot-type1	2.75345	442	15.697	3.9619	aft	L	1.99046
1259	8	81	trot-walk-type1	2.73376	443	15.391	3.9231	aft	L	1.98068
1260	8	81	walk-trot-type1	3.81332	444	45.3	6.7306	aft	L	2.59433
1261	8	81	trot-walk-type1	4.05188	445	57.505	7.5832	aft	L	2.75377
1262	8	81	walk-trot-type1	3.06003	446	21.328	4.6182	aft	L	2.14901
1263	8	81	trot-canter-type1	3.87534	447	48.199	6.9426	aft	L	2.63487
1264	8	81	canter-walk-type1	4.20128	448	66.771	8.1714	aft	L	2.85856
1265	8	81	walk-canter-type1	3.81663	449	45.451	6.7417	aft	L	2.59648
1266	8	81	canter-walk-type1	3.78023	450	43.826	6.6201	aft	L	2.57296
1267	8	81	walk-canter-type1	3.32063	451	27.678	5.261	aft	L	2.29368
1268	8	81	canter-trot-type1	4.10223	452	60.475	7.7766	aft	L	2.78865
1269	8	81	trot-walk-type1	4.01075	453	55.188	7.4289	aft	L	2.72559
1270	8	82	walk-trot-type1	3.0527	454	21.172	4.6013	aft	L	2.14507
1271	8	82	trot-walk-type1	2.90429	455	18.252	4.2723	aft	L	2.06695
1272	8	82	walk-trot-type1	1.06493	456	2.901	1.7031	aft	L	1.30504
1273	8	82	trot-canter-type2	2.10165	457	8.18	2.86	aft	L	1.69116
1274	8	82	canter-trot-type1	3.76023	458	42.958	6.5542	aft	L	2.56013
1275	8	82	trot-canter-type1	1.68337	459	5.384	2.3203	aft	L	1.52325
1276	8	82	canter-trot-type1	3.33013	460	27.942	5.286	aft	L	2.29913
1277	8	82	trot-walk-type1	2.74258	461	15.527	3.9404	aft	L	1.98505
1278	8	82	walk-trot-type1	2.70448	462	14.947	3.8661	aft	L	1.96623
1279	8	82	trot-walk-type1	2.70914	463	15.016	3.8751	aft	L	1.96853
1280	8	82	walk-trot-type1	2.92261	464	18.59	4.3116	aft	L	2.07644
1281	8	83	walk-trot-type1	3.4146	486	30.405	5.514	aft	L	2.3482
1282	1	11	walk-canter-type1	1.32006	1	3.744	1.9348	bef	R	1.39099
1283	1	11	canter-trot-type1	2.31397	2	10.115	3.1803	bef	R	1.78335
1284	1	11	trot-walk-type1	2.45356	3	11.63	3.4102	bef	R	1.84668
1285	1	11	walk-canter-type1	1.3334	4	3.794	1.9478	bef	R	1.39564
1286	1	11	canter-trot-type1	2.92196	5	18.578	4.3102	bef	R	2.0761
1287	1	11	walk-canter-type1	1.79354	6	6.011	2.4517	bef	R	1.56578
1288	1	11	canter-trot-type1	2.57497	7	13.131	3.6237	bef	R	1.90359
1289	1	11	trot-walk-type1	2.711	8	15.044	3.8787	bef	R	1.96944
1290	1	11	walk-canter-type1	2.00598	9	7.433	2.7264	bef	R	1.65119
1291	1	11	canter-trot-type1	2.60104	10	13.478	3.6712	bef	R	1.91604
1292	1	11	trot-walk-type1	2.62936	11	13.865	3.7236	bef	R	1.92965
1293	1	12	walk-trot-type1	2.4649	12	11.762	3.4296	bef	R	1.85192
1294	1	12	trot-walk-type1	3.40808	13	30.207	5.4961	bef	R	2.34438
1295	1	12	walk-trot-type1	2.92088	14	18.558	4.3079	bef	R	2.07554
1296	1	12	walk-trot-type1	2.20877	15	9.105	3.0174	bef	R	1.73706
1297	1	12	walk-trot-type1	3.6164	16	37.204	6.0995	bef	R	2.46971
1298	1	12	trot-walk-type1	3.61608	17	37.191	6.0985	bef	R	2.46951
1299	1	12	walk-trot-type2	2.2334	18	9.332	3.0548	bef	R	1.74779
1300	1	12	walk-trot-type2	2.31545	19	10.129	3.1827	bef	R	1.78401
1301	1	12	walk-canter-type1	2.686	20	14.673	3.8305	bef	R	1.95717
1302	1	12	canter-trot-type2	3.59479	21	36.408	6.0339	bef	R	2.4564
1303	1	12	trot-canter-type1	2.74893	22	15.626	3.953	bef	R	1.98821
1304	1	12	canter-trot-type2	3.89619	23	49.215	7.0153	bef	R	2.64865
1305	1	12	canter-trot-type1	3.86744	24	47.82	6.9152	bef	R	2.62967
1306	1	12	trot-walk-type1	2.51141	25	12.322	3.5103	bef	R	1.87358
1307	1	12	walk-trot-type1	2.43701	26	11.439	3.3821	bef	R	1.83906
1308	1	12	walk-canter-type1	2.38625	27	10.873	3.2974	bef	R	1.81587
1309	1	12	canter-trot-type1	3.58126	28	35.919	5.9932	bef	R	2.44811
1310	1	12	trot-walk-type1	3.28796	29	26.788	5.1757	bef	R	2.27502
1311	1	12	walk-trot-type1	1.78548	30	5.962	2.4418	bef	R	1.56263
1312	1	12	walk-trot-type1	1.89785	31	6.672	2.5829	bef	R	1.60715
1313	1	12	walk-trot-type1	2.00783	32	7.447	2.7289	bef	R	1.65195
1314	1	12	walk-trot-type1	1.25943	33	3.523	1.8771	bef	R	1.37006
1315	1	12	walk-trot-type1	0.87351	34	2.395	1.5477	bef	R	1.24406
1316	1	12	trot-walk-type1	2.92128	35	18.565	4.3087	bef	R	2.07574
1317	1	12	walk-trot-type1	2.21192	36	9.133	3.0221	bef	R	1.73843
1318	1	12	walk-trot-type1	2.78617	37	16.219	4.0272	bef	R	2.0068
1319	1	12	walk-trot-type1	1.7046	38	5.499	2.345	bef	R	1.53135
1320	1	13	walk-trot-type1	2.4715	39	11.84	3.441	bef	R	1.85498
1321	1	13	trot-walk-type2	3.19255	40	24.35	4.9346	bef	R	2.2214
1322	1	13	walk-trot-type1	2.95626	41	19.226	4.3847	bef	R	2.09397
1323	1	13	walk-trot-type1	2.54051	42	12.686	3.5618	bef	R	1.88726
1324	1	13	trot-canter-type2	2.32276	43	10.204	3.1943	bef	R	1.78727
1325	1	13	canter-trot-type2	3.35415	44	28.621	5.3499	bef	R	2.31298
1326	1	13	trot-walk-type1	3.05452	45	21.211	4.6055	bef	R	2.14605
1327	1	13	walk-canter-type1	2.58182	46	13.221	3.6361	bef	R	1.90685
1328	1	13	canter-trot-type2	0.98234	47	2.671	1.6342	bef	R	1.27837
1329	1	13	canter-trot-type2	1.89232	48	6.635	2.5758	bef	R	1.60493
1330	1	13	trot-walk-type1	1.65226	49	5.219	2.2845	bef	R	1.51144
1331	1	13	walk-canter-type1	2.71116	50	15.047	3.879	bef	R	1.96952
1332	1	13	canter-trot-type1	3.15166	51	23.375	4.8347	bef	R	2.19881
1333	1	13	walk-canter-type1	2.73297	52	15.379	3.9215	bef	R	1.98029
1334	1	13	canter-trot-type1	1.86952	53	6.485	2.5466	bef	R	1.59581
1335	1	13	trot-walk-type1	2.24477	54	9.438	3.0722	bef	R	1.75276
1336	1	13	walk-trot-type1	2.24121	55	9.405	3.0667	bef	R	1.7512
1337	1	13	walk-trot-type1	2.46722	56	11.79	3.4336	bef	R	1.853
1338	2	21	walk-trot-type2	2.39206	57	10.936	3.307	bef	R	1.81851
1339	2	21	trot-canter-type1	3.01789	58	20.448	4.5219	bef	R	2.12649
1340	2	21	canter-trot-other	3.49122	59	32.826	5.7294	bef	R	2.39362
1341	2	21	trot-canter-type1	3.34353	60	28.319	5.3216	bef	R	2.30685
1342	2	21	canter-trot-type1	3.4966	61	33.003	5.7448	bef	R	2.39684
1343	2	21	trot-canter-type1	3.13519	62	22.993	4.7951	bef	R	2.18977
1344	2	21	canter-trot-type1	3.4375	63	31.109	5.5775	bef	R	2.36168
1345	2	21	walk-trot-type1	2.48973	64	12.058	3.4725	bef	R	1.86345
1346	2	21	walk-trot-type1	1.79827	65	6.039	2.4575	bef	R	1.56763
1347	2	21	trot-canter-type2	2.83363	66	17.007	4.124	bef	R	2.03075
1348	2	21	canter-trot-type1	3.70952	67	40.834	6.3901	bef	R	2.52787
1349	2	21	trot-walk-type2	2.63577	68	13.954	3.7355	bef	R	1.93275
1350	2	21	trot-canter-type1	2.7868	69	16.229	4.0285	bef	R	2.00712
1351	2	21	canter-trot-type1	2.99833	70	20.052	4.4779	bef	R	2.11612
1352	2	21	trot-canter-type2	3.21447	71	24.89	4.989	bef	R	2.2336
1353	2	21	canter-trot-type1	3.46367	72	31.934	5.651	bef	R	2.37719
1354	2	21	walk-trot-type1	3.04946	73	21.104	4.5939	bef	R	2.14334
1355	2	21	trot-walk-type1	2.53766	74	12.65	3.5567	bef	R	1.88592
1356	2	21	walk-trot-type1	2.72471	75	15.252	3.9054	bef	R	1.9762
1357	2	21	trot-canter-type1	2.95246	76	19.153	4.3764	bef	R	2.09199
1358	2	21	canter-trot-type1	3.59915	77	36.567	6.0471	bef	R	2.45908
1359	2	21	trot-canter-type1	3.57918	78	35.844	5.987	bef	R	2.44683
1360	2	21	canter-trot-type1	3.56855	79	35.465	5.9552	bef	R	2.44034
1361	2	21	trot-canter-type2	1.44941	80	4.261	2.0641	bef	R	1.43671
1362	2	21	canter-trot-type1	3.26404	81	26.155	5.1142	bef	R	2.26146
1363	2	21	trot-canter-type2	2.27991	82	9.776	3.1266	bef	R	1.76823
1364	2	21	canter-trot-type1	3.15989	83	23.568	4.8547	bef	R	2.20334
1365	2	21	walk-trot-type1	2.25148	84	9.502	3.0825	bef	R	1.7557
1366	2	21	trot-canter-type2	2.11667	85	8.303	2.8816	bef	R	1.69752
1367	2	21	trot-canter-type2	2.64525	86	14.087	3.7533	bef	R	1.93733
1368	2	21	canter-trot-type1	3.43412	87	31.004	5.5681	bef	R	2.35969
1369	2	21	trot-walk-type1	3.76635	88	43.222	6.5743	bef	R	2.56405
1370	2	21	walk-trot-type1	2.899	89	18.156	4.261	bef	R	2.06422
1371	2	21	trot-canter-type2	2.04291	90	7.713	2.7772	bef	R	1.6665
1372	2	21	canter-trot-type1	3.41766	91	30.498	5.5225	bef	R	2.35
1373	2	21	trot-canter-type2	2.38656	92	10.876	3.2979	bef	R	1.81601
1374	2	21	canter-trot-type1	3.60425	93	36.754	6.0625	bef	R	2.46222
1375	2	21	trot-walk-type1	2.64419	94	14.072	3.7513	bef	R	1.93682
1376	2	21	walk-trot-type1	2.47704	95	11.906	3.4505	bef	R	1.85755
1377	2	21	trot-walk-type1	3.23852	96	25.496	5.0494	bef	R	2.24708
1378	2	21	walk-trot-type1	2.73832	97	15.461	3.932	bef	R	1.98294
1379	2	21	walk-trot-type1	2.31895	98	10.165	3.1883	bef	R	1.78557
1380	2	21	trot-walk-type1	2.48848	99	12.043	3.4703	bef	R	1.86287
1381	2	21	trot-walk-type1	1.46587	100	4.331	2.0812	bef	R	1.44263
1382	2	22	walk-trot-type1	1.82824	101	6.223	2.4946	bef	R	1.57942
1383	2	22	trot-walk-type1	2.51948	102	12.422	3.5245	bef	R	1.87737
1384	2	22	walk-trot-type1	1.47579	103	4.374	2.0915	bef	R	1.44621
1385	2	22	trot-walk-type1	0.86748	104	2.381	1.543	bef	R	1.24218
1386	2	22	walk-trot-type1	2.41849	105	11.229	3.351	bef	R	1.83056
1387	2	22	trot-walk-type1	1.07942	106	2.943	1.7155	bef	R	1.30978
1388	2	22	walk-trot-type2	3.43806	107	31.127	5.5791	bef	R	2.36202
1389	2	22	trot-walk-type1	3.73284	108	41.798	6.4651	bef	R	2.54266
1390	2	22	walk-trot-type1	0.73681	109	2.089	1.4454	bef	R	1.20226
1391	2	22	trot-walk-type1	2.70782	110	14.997	3.8725	bef	R	1.96788
1392	2	22	walk-trot-type1	2.71353	111	15.082	3.8836	bef	R	1.97069
1393	2	22	trot-walk-type1	2.90209	112	18.212	4.2676	bef	R	2.06581
1394	2	22	walk-trot-type1	1.74481	113	5.725	2.3927	bef	R	1.54682
1395	2	22	trot-canter-type2	2.12467	114	8.37	2.8931	bef	R	1.70092
1396	2	22	canter-trot-type1	2.75152	115	15.666	3.9581	bef	R	1.98949
1397	2	22	trot-walk-type1	2.29342	116	9.909	3.1478	bef	R	1.77421
1398	2	22	walk-trot-type1	2.60753	117	13.566	3.6831	bef	R	1.91915
1399	2	22	trot-canter-type2	2.30616	118	10.036	3.1679	bef	R	1.77987
1400	2	22	canter-trot-type1	3.13293	119	22.941	4.7897	bef	R	2.18853
1401	2	22	trot-walk-type1	2.70751	120	14.992	3.8719	bef	R	1.96773
1402	2	22	walk-trot-type1	2.06851	121	7.913	2.813	bef	R	1.6772
1403	2	22	trot-walk-type1	2.56935	122	13.057	3.6135	bef	R	1.90092
1404	2	22	walk-trot-type1	2.42073	123	11.254	3.3547	bef	R	1.83159
1405	2	22	trot-walk-type1	2.47071	124	11.831	3.4396	bef	R	1.85462
1406	2	22	walk-trot-type2	2.29635	125	9.938	3.1524	bef	R	1.77551
1407	2	22	trot-walk-type1	2.13135	126	8.426	2.9028	bef	R	1.70376
1408	2	22	walk-trot-type2	2.01356	127	7.49	2.7368	bef	R	1.65432
1409	2	22	trot-walk-type1	2.25371	128	9.523	3.0859	bef	R	1.75668
1410	2	22	walk-trot-type1	2.7158	129	15.117	3.888	bef	R	1.97181
1411	2	22	trot-walk-type1	2.45651	130	11.664	3.4153	bef	R	1.84804
1412	2	22	walk-trot-type1	1.78372	131	5.952	2.4397	bef	R	1.56194
1413	2	22	trot-walk-type1	2.36555	132	10.65	3.2634	bef	R	1.80649
1414	2	22	walk-trot-type1	2.43932	133	11.465	3.386	bef	R	1.84012
1415	2	22	trot-walk-type1	2.4266	134	11.32	3.3646	bef	R	1.83428
1416	2	22	walk-trot-type2	2.22001	135	9.207	3.0344	bef	R	1.74195
1417	2	22	trot-walk-type1	2.50338	136	12.224	3.4963	bef	R	1.86983
1418	2	22	walk-trot-type1	1.97753	137	7.225	2.6879	bef	R	1.63948
1419	2	22	trot-walk-type1	2.43933	138	11.465	3.3861	bef	R	1.84012
1420	2	23	walk-trot-type1	2.28199	139	9.796	3.1299	bef	R	1.76915
1421	2	23	trot-walk-type1	3.2364	140	25.442	5.044	bef	R	2.24589
1422	2	23	walk-trot-type1	2.93592	141	18.839	4.3404	bef	R	2.08335
1423	2	23	trot-walk-type1	3.31633	142	27.559	5.2497	bef	R	2.29122
1424	2	23	walk-trot-type1	3.00064	143	20.098	4.4831	bef	R	2.11734
1425	2	23	walk-trot-type1	2.62296	144	13.776	3.7117	bef	R	1.92657
1426	2	23	trot-canter-type1	3.60173	145	36.661	6.0549	bef	R	2.46066
1427	2	23	canter-trot-type1	3.17069	146	23.824	4.881	bef	R	2.20929
1428	2	23	trot-canter-type1	3.1747	147	23.92	4.8908	bef	R	2.21151
1429	2	23	trot-canter-type2	3.73143	148	41.739	6.4605	bef	R	2.54176
1430	2	23	canter-trot-type2	3.44601	149	31.375	5.6013	bef	R	2.36671
1431	2	23	trot-walk-type1	3.32755	150	27.87	5.2792	bef	R	2.29765
1432	2	23	walk-trot-type1	2.28199	151	9.796	3.1299	bef	R	1.76915
1433	2	23	trot-walk-type1	3.2364	152	25.442	5.044	bef	R	2.24589
1434	2	23	walk-trot-type1	2.93592	153	18.839	4.3404	bef	R	2.08335
1435	2	23	trot-walk-type1	3.31633	154	27.559	5.2497	bef	R	2.29122
1436	2	23	walk-trot-type1	3.00064	155	20.098	4.4831	bef	R	2.11734
1437	2	23	walk-trot-type1	2.62296	156	13.776	3.7117	bef	R	1.92657
1438	2	23	trot-canter-type1	3.60173	157	36.661	6.0549	bef	R	2.46066
1439	2	23	canter-trot-type1	3.17069	158	23.824	4.881	bef	R	2.20929
1440	2	23	trot-canter-type1	3.1747	159	23.92	4.8908	bef	R	2.21151
1441	2	23	trot-canter-type2	3.73143	160	41.739	6.4605	bef	R	2.54176
1442	2	23	canter-trot-type2	3.44601	161	31.375	5.6013	bef	R	2.36671
1443	2	23	trot-walk-type1	3.32755	162	27.87	5.2792	bef	R	2.29765
1444	2	23	walk-trot-type1	2.08421	163	8.038	2.8352	bef	R	1.6838
1445	2	23	walk-trot-type1	1.52844	164	4.611	2.1473	bef	R	1.46537
1446	2	23	trot-walk-type1	2.60818	165	13.574	3.6843	bef	R	1.91946
1447	2	23	walk-trot-type2	2.62172	166	13.759	3.7094	bef	R	1.92597
1448	2	23	trot-walk-type1	3.51682	167	33.677	5.8032	bef	R	2.40898
1449	2	23	walk-trot-type1	2.24988	168	9.487	3.08	bef	R	1.755
1450	2	23	trot-walk-type1	3.41216	169	30.331	5.5073	bef	R	2.34677
1451	2	23	walk-trot-type1	1.87529	170	6.523	2.554	bef	R	1.59811
1452	2	23	trot-walk-type1	3.36011	171	28.792	5.3659	bef	R	2.31643
1453	2	23	walk-trot-type1	2.47931	172	11.933	3.4544	bef	R	1.85861
1454	2	23	trot-walk-type1	3.49842	173	33.063	5.7501	bef	R	2.39793
1455	2	23	walk-trot-type1	2.46938	174	11.815	3.4373	bef	R	1.854
1456	2	23	trot-walk-type1	3.59094	175	36.268	6.0223	bef	R	2.45404
1457	2	23	walk-trot-type1	2.6693	176	14.43	3.7987	bef	R	1.94902
1458	2	23	trot-walk-type1	2.56214	177	12.964	3.6005	bef	R	1.8975
1459	2	23	walk-trot-type1	2.59488	178	13.395	3.6599	bef	R	1.91309
1460	2	23	trot-walk-type1	3.36156	179	28.834	5.3697	bef	R	2.31727
1461	2	23	walk-trot-type1	2.23954	180	9.389	3.0642	bef	R	1.75047
1462	2	23	walk-trot-type1	1.84966	181	6.358	2.5214	bef	R	1.58791
1463	2	23	trot-canter-type2	2.69894	182	14.864	3.8554	bef	R	1.96351
1464	2	23	canter-trot-type2	3.80028	183	44.714	6.6868	bef	R	2.58589
1465	2	23	walk-trot-type1	2.08005	184	8.005	2.8293	bef	R	1.68205
1466	2	23	walk-trot-type1	2.05447	185	7.803	2.7933	bef	R	1.67133
1467	2	23	walk-trot-type2	2.33926	186	10.374	3.2208	bef	R	1.79466
1468	2	23	trot-walk-type1	3.51142	187	33.496	5.7876	bef	R	2.40573
1469	2	23	walk-trot-type1	2.01681	188	7.514	2.7412	bef	R	1.65566
1470	2	23	trot-walk-type1	3.58846	189	36.178	6.0148	bef	R	2.45252
1471	4	41	walk-trot-type1	2.45316	190	11.625	3.4095	bef	R	1.8465
1472	4	41	walk-trot-type1	2.86403	191	17.532	4.1871	bef	R	2.04625
1473	4	41	trot-walk-type1	3.72331	192	41.401	6.4344	bef	R	2.5366
1474	4	41	walk-trot-type1	2.30111	193	9.985	3.16	bef	R	1.77763
1475	4	41	trot-walk-type1	3.26618	194	26.211	5.1197	bef	R	2.26267
1476	4	41	walk-trot-type1	3.02369	195	20.567	4.5351	bef	R	2.12957
1477	4	41	trot-walk-type1	2.82441	196	16.851	4.105	bef	R	2.02608
1478	4	41	walk-trot-type1	2.13325	197	8.442	2.9056	bef	R	1.70457
1479	4	41	trot-walk-type1	3.01067	198	20.301	4.5057	bef	R	2.12265
1480	4	41	canter-trot-type1	3.96568	199	52.756	7.2633	bef	R	2.69506
1481	4	41	trot-canter-type1	3.04671	200	21.046	4.5876	bef	R	2.14187
1482	4	41	canter-trot-type1	3.9115	201	49.974	7.0692	bef	R	2.6588
1483	4	41	trot-walk-type1	3.06819	202	21.503	4.6371	bef	R	2.1534
1484	4	41	trot-walk-type1	3.3554	203	28.657	5.3532	bef	R	2.3137
1485	4	41	walk-trot-type1	2.81923	204	16.764	4.0944	bef	R	2.02346
1486	4	41	trot-walk-type1	2.54796	205	12.781	3.5751	bef	R	1.89078
1487	4	41	walk-trot-type1	3.10919	206	22.403	4.7332	bef	R	2.17559
1488	4	41	trot-walk-type1	2.75073	207	15.654	3.9565	bef	R	1.9891
1489	4	41	walk-trot-type1	2.51899	208	12.416	3.5236	bef	R	1.87713
1490	4	41	trot-canter-type1	2.50389	209	12.23	3.4971	bef	R	1.87006
1491	4	41	canter-trot-type1	3.64336	210	38.22	6.1822	bef	R	2.48641
1492	4	41	trot-walk-type1	2.95694	211	19.239	4.3862	bef	R	2.09433
1493	4	41	walk-trot-type1	2.45796	212	11.681	3.4177	bef	R	1.84872
1494	4	41	trot-walk-type1	3.46088	213	31.845	5.6431	bef	R	2.37553
1495	4	41	walk-trot-type1	2.84654	214	17.228	4.1507	bef	R	2.03732
1496	4	41	trot-walk-type1	3.39588	215	29.841	5.4627	bef	R	2.33724
1497	4	41	walk-trot-type1	2.51866	216	12.412	3.5231	bef	R	1.87698
1498	4	41	trot-walk-type1	3.53123	217	34.166	5.8452	bef	R	2.41768
1499	4	41	walk-trot-type1	2.3153	218	10.128	3.1825	bef	R	1.78394
1500	4	41	trot-walk-type1	3.518	219	33.717	5.8066	bef	R	2.4097
1501	4	42	walk-trot-type1	2.65478	220	14.222	3.7712	bef	R	1.94195
1502	4	42	trot-walk-type1	2.83106	221	16.963	4.1187	bef	R	2.02945
1503	4	42	walk-trot-type2	2.6058	222	13.542	3.68	bef	R	1.91832
1504	4	42	trot-walk-type1	3.3171	223	27.58	5.2517	bef	R	2.29166
1505	4	42	walk-trot-type1	3.4281	224	30.818	5.5514	bef	R	2.35614
1506	4	42	trot-walk-type2	3.33731	225	28.143	5.305	bef	R	2.30327
1507	4	42	walk-trot-type1	3.08268	226	21.817	4.6708	bef	R	2.16121
1508	4	42	trot-walk-type2	3.25305	227	25.869	5.0862	bef	R	2.25526
1509	4	42	trot-canter-type2	3.24592	228	25.685	5.0681	bef	R	2.25124
1510	4	42	canter-trot-type2	4.0709	229	58.61	7.6557	bef	R	2.76689
1511	4	42	trot-walk-type1	3.75097	230	42.562	6.524	bef	R	2.55421
1512	4	42	walk-canter-type1	3.40411	231	30.088	5.4852	bef	R	2.34205
1513	4	42	canter-trot-type2	3.92926	232	50.869	7.1323	bef	R	2.67063
1514	4	42	trot-canter-type2	3.18982	233	24.284	4.9279	bef	R	2.21989
1515	4	42	canter-trot-type1	4.0184	234	55.612	7.4574	bef	R	2.73082
1516	4	42	trot-walk-type1	3.80983	235	45.143	6.7188	bef	R	2.59207
1517	4	42	walk-trot-type1	2.36273	236	10.62	3.2588	bef	R	1.80522
1518	4	42	trot-walk-type1	3.82971	237	46.049	6.7859	bef	R	2.60499
1519	4	42	walk-canter-type1	3.59578	238	36.444	6.0369	bef	R	2.45701
1520	4	42	canter-trot-type2	4.08489	239	59.435	7.7094	bef	R	2.77659
1521	4	42	trot-walk-type2	3.15083	240	23.355	4.8327	bef	R	2.19835
1522	4	42	walk-canter-type1	3.39407	241	29.787	5.4577	bef	R	2.33618
1523	4	42	canter-trot-type1	4.24235	242	69.571	8.3409	bef	R	2.88807
1524	4	42	trot-walk-type1	3.39982	243	29.959	5.4735	bef	R	2.33954
1525	4	42	canter-trot-type1	3.91507	244	50.153	7.0819	bef	R	2.66118
1526	4	42	canter-trot-type1	4.04888	245	57.333	7.5719	bef	R	2.7517
1527	4	42	trot-canter-type1	3.63949	246	38.072	6.1703	bef	R	2.484
1528	4	42	canter-trot-type1	3.83652	247	46.364	6.8091	bef	R	2.60942
1529	4	42	trot-walk-type1	3.48978	248	32.779	5.7253	bef	R	2.39275
1530	4	42	walk-trot-type2	2.9503	249	19.112	4.3717	bef	R	2.09086
1531	4	42	trot-walk-type1	3.27554	250	26.458	5.1437	bef	R	2.26797
1532	4	42	walk-trot-type1	3.25271	251	25.86	5.0853	bef	R	2.25506
1533	4	42	trot-walk-type1	3.27426	252	26.424	5.1404	bef	R	2.26725
1534	4	42	walk-canter-type1	3.3288	253	27.905	5.2825	bef	R	2.29837
1535	4	42	canter-trot-type1	3.82879	254	46.007	6.7828	bef	R	2.60439
1536	4	42	trot-walk-type1	3.71373	255	41.007	6.4036	bef	R	2.53054
1537	4	42	walk-trot-type2	3.1684	256	23.769	4.8754	bef	R	2.20803
1538	4	42	trot-walk-type1	2.67053	257	14.448	3.801	bef	R	1.94962
1539	4	42	walk-canter-type1	3.3053	258	27.257	5.2208	bef	R	2.2849
1540	4	42	canter-trot-type2	4.03777	259	56.7	7.5299	bef	R	2.74407
1541	4	42	trot-walk-type1	4.16769	260	64.566	8.0353	bef	R	2.83466
1542	4	42	walk-canter-type1	3.20352	261	24.619	4.9618	bef	R	2.2275
1543	4	42	trot-walk-type1	4.16626	262	64.474	8.0296	bef	R	2.83365
1544	4	42	walk-canter-type1	2.07963	263	8.002	2.8287	bef	R	1.68187
1545	4	42	canter-trot-type1	3.9946	264	54.304	7.3691	bef	R	2.71461
1546	4	42	trot-walk-type2	2.91486	265	18.446	4.2949	bef	R	2.07242
1547	4	43	walk-trot-type1	2.92461	266	18.627	4.3159	bef	R	2.07747
1548	4	43	trot-walk-type1	3.20112	267	24.56	4.9558	bef	R	2.22616
1549	4	43	walk-trot-type1	2.65577	268	14.236	3.7731	bef	R	1.94244
1550	4	43	trot-walk-type1	3.57358	269	35.644	5.9703	bef	R	2.44341
1551	4	43	walk-trot-type1	2.44269	270	11.504	3.3918	bef	R	1.84167
1552	4	43	trot-walk-type1	3.00142	271	20.114	4.4849	bef	R	2.11775
1553	4	43	walk-trot-type1	2.65282	272	14.194	3.7675	bef	R	1.941
1554	4	43	trot-walk-type1	2.89977	273	18.17	4.2626	bef	R	2.06461
1555	4	43	walk-trot-type1	3.20177	274	24.576	4.9574	bef	R	2.22653
1556	4	43	walk-trot-type1	3.16273	275	23.635	4.8616	bef	R	2.2049
1557	4	43	trot-walk-type1	3.38761	276	29.595	5.4401	bef	R	2.33241
1558	4	43	walk-canter-type1	3.52839	277	34.069	5.8369	bef	R	2.41596
1559	4	43	canter-trot-type1	3.8354	278	46.312	6.8053	bef	R	2.6087
1560	4	43	trot-walk-type1	3.42142	279	30.613	5.5329	bef	R	2.35221
1561	4	43	walk-trot-type1	3.46836	280	32.084	5.6643	bef	R	2.37997
1562	4	43	trot-canter-type1	3.82694	281	45.922	6.7766	bef	R	2.60319
1563	4	43	canter-trot-type1	4.01499	282	55.423	7.4447	bef	R	2.72849
1564	4	43	trot-canter-type2	3.81304	283	45.288	6.7296	bef	R	2.59415
1565	4	43	canter-trot-type1	3.86516	284	47.711	6.9073	bef	R	2.62818
1566	4	43	trot-canter-type1	3.6928	285	40.157	6.337	bef	R	2.51733
1567	4	43	trot-walk-type1	3.65901	286	38.823	6.2308	bef	R	2.49616
1568	4	43	walk-canter-type1	3.56544	287	35.355	5.946	bef	R	2.43844
1569	4	43	canter-trot-type1	3.89447	288	49.13	7.0093	bef	R	2.6475
1570	4	43	trot-walk-type2	3.47572	289	32.321	5.6852	bef	R	2.38436
1571	4	43	walk-trot-type1	3.28448	290	26.695	5.1667	bef	R	2.27304
1572	4	43	trot-walk-type1	3.60672	291	36.845	6.07	bef	R	2.46374
1573	4	43	walk-trot-type1	3.08548	292	21.878	4.6774	bef	R	2.16273
1574	4	43	trot-walk-type1	4.0391	293	56.775	7.5349	bef	R	2.74498
1575	4	43	walk-trot-type1	2.81786	294	16.741	4.0916	bef	R	2.02276
1576	4	43	trot-walk-type1	3.21948	295	25.015	5.0015	bef	R	2.2364
1577	4	43	walk-trot-type1	3.20794	296	24.728	4.9727	bef	R	2.22996
1578	4	43	trot-walk-type1	3.57621	297	35.738	5.9781	bef	R	2.44502
1579	6	61	walk-trot-type1	1.7684	298	5.861	2.4211	bef	R	1.55597
1580	6	61	trot-walk-type1	3.22531	299	25.161	5.0161	bef	R	2.23967
1581	6	61	walk-trot-type1	1.55248	300	4.723	2.1733	bef	R	1.47421
1582	6	61	trot-walk-type1	3.04473	301	21.004	4.5831	bef	R	2.14081
1583	6	61	walk-canter-type1	2.46942	302	11.816	3.4374	bef	R	1.85402
1584	6	61	canter-walk-type1	3.69545	303	40.264	6.3454	bef	R	2.519
1585	6	61	walk-canter-type1	1.54156	304	4.672	2.1615	bef	R	1.47019
1586	6	61	canter-trot-type2	3.9771	305	53.362	7.3049	bef	R	2.70277
1587	6	61	trot-walk-type1	3.70682	306	40.724	6.3815	bef	R	2.52617
1588	6	61	walk-trot-type1	1.44064	307	4.223	2.0551	bef	R	1.43356
1589	6	61	trot-walk-type1	1.008	308	2.74	1.6553	bef	R	1.2866
1590	6	62	walk-trot-type2	0.96439	309	2.623	1.6196	bef	R	1.27265
1591	6	62	trot-walk-type1	3.07394	310	21.627	4.6505	bef	R	2.1565
1592	6	62	walk-canter-type1	2.92536	311	18.641	4.3175	bef	R	2.07786
1593	6	62	canter-trot-type1	4.07594	312	58.906	7.675	bef	R	2.77038
1594	6	62	trot-walk-type1	4.00855	313	55.067	7.4207	bef	R	2.7241
1595	6	62	canter-trot-type1	4.4227	314	83.321	9.128	bef	R	3.02126
1596	6	62	trot-walk-type1	4.35311	315	77.72	8.8159	bef	R	2.96916
1597	6	62	walk-canter-type1	2.77265	316	16.001	4.0001	bef	R	2.00003
1598	6	62	canter-trot-type2	4.13499	317	62.489	7.905	bef	R	2.81158
1599	6	62	trot-walk-type1	4.40221	318	81.631	9.035	bef	R	3.00583
1600	6	62	walk-canter-type1	3.03874	319	20.879	4.5694	bef	R	2.1376
1601	6	62	canter-trot-type2	3.93196	320	51.007	7.1419	bef	R	2.67244
1602	6	62	trot-canter-type2	1.81595	321	6.147	2.4793	bef	R	1.57458
1603	6	62	canter-trot-type1	4.53537	322	93.258	9.657	bef	R	3.10757
1604	6	62	walk-trot-type1	2.00444	323	7.422	2.7243	bef	R	1.65055
1605	6	62	trot-walk-type1	4.04868	324	57.322	7.5711	bef	R	2.75157
1606	6	62	walk-trot-type1	2.32864	325	10.264	3.2037	bef	R	1.7899
1607	6	62	trot-walk-type1	3.7963	326	44.536	6.6735	bef	R	2.58332
1608	6	62	walk-trot-type1	2.77103	327	15.975	3.9969	bef	R	1.99922
1609	6	62	trot-walk-type1	3.03418	328	20.784	4.5589	bef	R	2.13517
1610	6	62	canter-trot-type1	4.0622	329	58.102	7.6225	bef	R	2.76088
1611	6	62	trot-walk-type1	3.09499	330	22.087	4.6997	bef	R	2.16787
1612	6	63	walk-trot-type1	1.20439	331	3.335	1.8261	bef	R	1.35134
1613	6	63	trot-walk-type1	3.65174	332	38.542	6.2082	bef	R	2.49163
1614	6	63	walk-canter-type1	2.73983	333	15.484	3.935	bef	R	1.98369
1615	6	63	canter-walk-type2	3.58093	334	35.907	5.9922	bef	R	2.44791
1616	6	63	walk-canter-type1	3.82209	335	45.7	6.7601	bef	R	2.60003
1617	6	63	canter-trot-type1	3.818	336	45.513	6.7463	bef	R	2.59737
1618	6	63	trot-walk-type1	4.16825	337	64.602	8.0376	bef	R	2.83506
1619	6	63	walk-canter-type1	2.9229	338	18.595	4.3122	bef	R	2.07659
1620	6	63	canter-walk-type1	4.14238	339	62.952	7.9343	bef	R	2.81678
1621	6	63	walk-canter-type1	3.67114	340	39.297	6.2687	bef	R	2.50374
1622	6	63	canter-trot-type1	2.66419	341	14.356	3.789	bef	R	1.94653
1623	6	63	trot-walk-type1	4.21834	342	67.92	8.2414	bef	R	2.87078
1624	6	63	walk-trot-type2	2.79376	343	16.342	4.0426	bef	R	2.01061
1625	6	63	trot-walk-type1	4.08017	344	59.155	7.6913	bef	R	2.77331
1626	6	63	walk-trot-type1	1.19284	345	3.296	1.8156	bef	R	1.34745
1627	6	63	trot-walk-type1	3.66423	346	39.026	6.2471	bef	R	2.49942
1628	7	71	walk-trot-type1	1.70565	347	5.505	2.3463	bef	R	1.53175
1629	7	71	trot-walk-type1	3.99694	348	54.431	7.3778	bef	R	2.7162
1630	7	71	walk-trot-type1	2.61408	349	13.655	3.6952	bef	R	1.92229
1631	7	71	trot-walk-type1	3.5444	350	34.619	5.8838	bef	R	2.42565
1632	7	71	walk-trot-type1	2.92673	351	18.667	4.3205	bef	R	2.07858
1633	7	71	trot-walk-type1	3.59032	352	36.246	6.0204	bef	R	2.45366
1634	7	71	walk-trot-type1	2.19963	353	9.022	3.0036	bef	R	1.73309
1635	7	71	trot-canter-type1	2.46853	354	11.805	3.4358	bef	R	1.8536
1636	7	71	canter-trot-type1	3.69215	355	40.131	6.3349	bef	R	2.51692
1637	7	71	trot-canter-type1	2.77921	356	16.106	4.0133	bef	R	2.00332
1638	7	72	walk-trot-type1	2.2203	374	9.21	3.0348	bef	R	1.74207
1639	7	72	trot-walk-type1	3.29098	375	26.869	5.1835	bef	R	2.27674
1640	7	72	walk-trot-type1	2.12857	376	8.403	2.8988	bef	R	1.70258
1641	7	72	trot-canter-type1	2.52772	377	12.525	3.539	bef	R	1.88124
1642	7	72	canter-trot-type1	3.82596	378	45.877	6.7732	bef	R	2.60255
1643	7	72	trot-canter-type1	3.49635	379	32.995	5.7441	bef	R	2.39669
1644	7	72	canter-trot-type1	3.95636	380	52.267	7.2296	bef	R	2.68878
1645	7	72	trot-canter-type1	2.95848	381	19.269	4.3896	bef	R	2.09514
1646	7	72	canter-trot-type1	2.98241	382	19.735	4.4424	bef	R	2.10771
1647	7	72	trot-walk-type1	1.93763	383	6.942	2.6348	bef	R	1.62321
1648	7	72	trot-canter-type1	3.04835	384	21.081	4.5914	bef	R	2.14275
1649	7	72	canter-trot-type1	4.36353	385	78.534	8.8619	bef	R	2.9769
1650	7	72	trot-walk-type1	4.39007	386	80.646	8.9803	bef	R	2.99672
1651	7	72	trot-canter-type1	3.81214	387	45.247	6.7266	bef	R	2.59357
1652	7	72	canter-walk-type1	4.20094	388	66.749	8.17	bef	R	2.85832
1653	7	72	walk-trot-type1	3.90762	389	49.78	7.0555	bef	R	2.65622
1654	7	72	trot-canter-type1	3.96847	390	52.903	7.2735	bef	R	2.69694
1655	7	72	canter-trot-type2	4.12849	391	62.084	7.8794	bef	R	2.80702
1656	7	72	trot-canter-type1	4.18705	392	65.828	8.1135	bef	R	2.84841
1657	7	72	canter-trot-type1	3.98828	393	53.962	7.3459	bef	R	2.71033
1658	7	72	trot-canter-type1	3.62025	394	37.347	6.1112	bef	R	2.47209
1659	7	72	canter-trot-type2	4.67456	395	107.185	10.353	bef	R	3.21761
1660	7	72	trot-canter-type1	4.67605	396	107.345	10.3608	bef	R	3.21881
1661	7	72	trot-walk-type1	4.683	397	108.094	10.3968	bef	R	3.22441
1662	7	72	walk-canter-type1	3.20317	398	24.61	4.9609	bef	R	2.2273
1663	7	72	canter-trot-type2	2.76441	399	15.87	3.9837	bef	R	1.99592
1664	7	72	trot-walk-type1	2.16692	400	8.731	2.9549	bef	R	1.71898
1665	7	73	walk-trot-type1	2.35419	401	10.53	3.2449	bef	R	1.80137
1666	7	73	trot-canter-type1	2.69408	402	14.792	3.846	bef	R	1.96113
1667	7	73	canter-trot-type1	3.26525	403	26.187	5.1173	bef	R	2.26214
1668	7	73	trot-walk-type1	1.65597	404	5.238	2.2887	bef	R	1.51285
1669	7	73	walk-trot-type1	2.28294	405	9.805	3.1314	bef	R	1.76957
1670	7	73	trot-canter-type1	2.44419	406	11.521	3.3943	bef	R	1.84236
1671	7	73	canter-trot-type1	3.19521	407	24.415	4.9412	bef	R	2.22288
1672	7	73	trot-canter-type1	2.68624	408	14.676	3.831	bef	R	1.95729
1673	7	73	canter-trot-type1	2.84393	409	17.183	4.1453	bef	R	2.03599
1674	7	73	trot-canter-type1	2.73805	410	15.457	3.9315	bef	R	1.9828
1675	7	73	trot-canter-type2	2.47952	411	11.935	3.4548	bef	R	1.8587
1676	7	73	canter-trot-type1	4.27134	412	71.617	8.4627	bef	R	2.90907
1677	7	73	trot-canter-type1	3.11803	413	22.602	4.7541	bef	R	2.1804
1678	7	73	canter-trot-type1	4.31617	414	74.901	8.6546	bef	R	2.94186
1679	7	73	walk-trot-type1	2.50332	415	12.223	3.4961	bef	R	1.8698
1680	7	73	trot-canter-type1	2.28096	416	9.786	3.1283	bef	R	1.76869
1681	7	73	trot-canter-type1	2.54632	417	12.76	3.5721	bef	R	1.89001
1682	7	73	canter-trot-type1	3.6059	418	36.815	6.0675	bef	R	2.46324
1683	7	73	trot-canter-type1	3.55924	419	35.136	5.9276	bef	R	2.43467
1684	7	73	trot-canter-type1	2.87063	420	17.648	4.201	bef	R	2.04962
1685	7	73	canter-trot-type1	3.4622	421	31.887	5.6469	bef	R	2.37631
1686	7	73	trot-canter-type1	2.94025	422	18.921	4.3498	bef	R	2.08561
1687	7	73	canter-trot-type1	3.74149	423	42.161	6.4931	bef	R	2.54816
1688	7	73	trot-canter-type1	2.94538	424	19.018	4.3609	bef	R	2.08829
1689	7	73	canter-trot-type1	3.27865	425	26.54	5.1517	bef	R	2.26973
1690	8	81	walk-trot-type1	3.19882	426	24.504	4.9501	bef	R	2.22489
1691	8	81	trot-canter-type1	3.15356	427	23.419	4.8393	bef	R	2.19985
1692	8	81	canter-trot-type1	3.9423	428	51.537	7.1789	bef	R	2.67935
1693	8	81	trot-walk-type1	3.54236	429	34.548	5.8778	bef	R	2.42442
1694	8	81	walk-trot-type1	2.93511	430	18.824	4.3386	bef	R	2.08294
1695	8	81	trot-canter-type2	3.38242	431	29.442	5.4261	bef	R	2.32939
1696	8	81	canter-trot-type1	4.02969	432	56.243	7.4996	bef	R	2.73853
1697	8	81	trot-walk-type1	4.01151	433	55.23	7.4317	bef	R	2.72611
1698	8	81	walk-trot-type1	3.20344	434	24.617	4.9616	bef	R	2.22746
1699	8	81	trot-walk-type1	3.46137	435	31.861	5.6445	bef	R	2.37582
1700	8	81	walk-trot-type1	3.31324	436	27.474	5.2416	bef	R	2.28945
1701	8	81	trot-canter-type2	3.06269	437	21.385	4.6244	bef	R	2.15044
1702	8	81	canter-walk-type1	3.85567	438	47.26	6.8746	bef	R	2.62195
1703	8	81	walk-canter-type1	3.5124	439	33.529	5.7904	bef	R	2.40632
1704	8	81	canter-walk-type1	4.11429	440	61.209	7.8236	bef	R	2.79707
1705	8	81	trot-walk-type1	4.42537	441	83.543	9.1402	bef	R	3.02328
1706	8	81	walk-trot-type1	3.0622	442	21.374	4.6233	bef	R	2.15018
1707	8	81	trot-walk-type1	4.02153	443	55.786	7.469	bef	R	2.73295
1708	8	81	walk-trot-type1	3.12082	444	22.665	4.7608	bef	R	2.18192
1709	8	81	trot-walk-type1	3.5081	445	33.385	5.778	bef	R	2.40374
1710	8	81	walk-trot-type1	3.57552	446	35.713	5.976	bef	R	2.44459
1711	8	81	trot-canter-type1	4.08585	447	59.492	7.7131	bef	R	2.77725
1712	8	81	canter-walk-type1	4.21479	448	67.68	8.2268	bef	R	2.86824
1713	8	81	walk-canter-type1	3.63515	449	37.908	6.1569	bef	R	2.48131
1714	8	81	canter-walk-type1	4.33918	450	76.645	8.7547	bef	R	2.95884
1715	8	81	walk-canter-type1	3.43903	451	31.157	5.5818	bef	R	2.36259
1716	8	81	canter-trot-type1	4.32328	452	75.435	8.6853	bef	R	2.94709
1717	8	81	trot-walk-type1	4.3284	453	75.823	8.7076	bef	R	2.95087
1718	8	82	walk-trot-type1	2.69507	454	14.806	3.8479	bef	R	1.96161
1719	8	82	trot-walk-type1	2.67639	455	14.533	3.8122	bef	R	1.95247
1720	8	82	walk-trot-type1	2.04845	456	7.756	2.7849	bef	R	1.66881
1721	8	82	trot-canter-type2	2.70359	457	14.933	3.8644	bef	R	1.9658
1722	8	82	canter-trot-type1	2.97468	458	19.583	4.4253	bef	R	2.10364
1723	8	82	trot-canter-type1	2.7453	459	15.569	3.9458	bef	R	1.9864
1724	8	82	canter-trot-type1	3.62615	460	37.568	6.1293	bef	R	2.47573
1725	8	82	trot-walk-type1	3.25131	461	25.824	5.0817	bef	R	2.25427
1726	8	82	walk-trot-type1	3.09949	462	22.187	4.7103	bef	R	2.17032
1727	8	82	trot-walk-type1	2.72186	463	15.209	3.8998	bef	R	1.9748
1728	8	82	walk-trot-type1	2.68331	464	14.634	3.8254	bef	R	1.95586
1729	8	82	trot-walk-type1	2.73055	465	15.341	3.9168	bef	R	1.97909
1730	8	82	walk-trot-type1	2.11289	466	8.272	2.8761	bef	R	1.69592
1731	8	82	trot-walk-type1	2.94342	467	18.981	4.3567	bef	R	2.08726
1732	8	82	walk-trot-type1	2.71843	468	15.156	3.8931	bef	R	1.9731
1733	8	82	trot-canter-type1	3.11714	469	22.582	4.752	bef	R	2.17991
1734	8	82	canter-trot-type2	3.16682	470	23.732	4.8715	bef	R	2.20715
1735	8	82	trot-walk-type1	3.01617	471	20.413	4.5181	bef	R	2.12558
1736	8	82	walk-trot-type1	1.63049	472	5.106	2.2597	bef	R	1.50324
1737	8	82	trot-walk-type1	2.89767	473	18.132	4.2581	bef	R	2.06353
1738	8	82	walk-trot-type1	2.44728	474	11.557	3.3995	bef	R	1.84378
1739	8	82	trot-canter-type1	2.91803	475	18.505	4.3017	bef	R	2.07406
1740	8	82	canter-trot-type1	3.46698	476	32.04	5.6604	bef	R	2.37915
1741	8	82	walk-trot-type1	2.46563	477	11.771	3.4309	bef	R	1.85226
1742	8	82	trot-canter-type2	2.38468	478	10.856	3.2948	bef	R	1.81515
1743	8	82	canter-trot-type1	3.79588	479	44.517	6.6721	bef	R	2.58305
1744	8	82	walk-trot-type1	2.2309	480	9.308	3.0509	bef	R	1.74669
1745	8	82	walk-trot-type1	2.02453	481	7.573	2.7518	bef	R	1.65886
1746	8	82	trot-canter-type2	3.67277	482	39.361	6.2738	bef	R	2.50476
1747	8	82	canter-trot-type1	3.68013	483	39.651	6.2969	bef	R	2.50937
1748	8	82	walk-trot-type1	2.37901	484	10.794	3.2855	bef	R	1.81258
1749	8	82	trot-walk-type1	3.45114	485	31.536	5.6157	bef	R	2.36975
1750	8	83	walk-trot-type1	2.8093	486	16.598	4.0741	bef	R	2.01844
1751	8	83	trot-walk-type1	3.95059	487	51.966	7.2087	bef	R	2.68491
1752	8	83	walk-trot-type1	2.80489	488	16.525	4.0651	bef	R	2.01622
1753	8	83	trot-canter-type1	3.60705	489	36.857	6.071	bef	R	2.46394
1754	8	83	walk-trot-type1	2.99551	490	19.996	4.4716	bef	R	2.11463
1755	8	83	trot-canter-type2	3.80952	491	45.129	6.7178	bef	R	2.59187
1756	8	83	canter-trot-type1	4.14483	492	63.107	7.944	bef	R	2.81851
1757	8	83	trot-walk-type1	4.50682	493	90.633	9.5202	bef	R	3.08547
1758	8	83	walk-trot-type1	3.2481	494	25.741	5.0736	bef	R	2.25247
1759	8	83	trot-canter-type1	3.76967	495	43.366	6.5853	bef	R	2.56618
1760	8	83	canter-trot-type1	3.59947	496	36.579	6.048	bef	R	2.45928
1761	8	83	trot-walk-type1	3.82668	497	45.91	6.7757	bef	R	2.60302
1762	8	83	walk-trot-type1	2.8905	498	18.002	4.2429	bef	R	2.05984
1763	8	83	trot-walk-type1	3.67365	499	39.395	6.2766	bef	R	2.50531
1764	8	83	walk-trot-type1	2.63809	500	13.986	3.7399	bef	R	1.93387
1765	8	83	trot-walk-type1	3.77783	501	43.721	6.6122	bef	R	2.57142
1766	8	83	walk-trot-type1	3.02666	502	20.628	4.5418	bef	R	2.13115
1767	8	83	trot-walk-type1	3.25924	503	26.03	5.1019	bef	R	2.25874
1768	8	83	walk-trot-type1	2.76831	504	15.932	3.9914	bef	R	1.99786
1769	8	83	trot-walk-type2	3.36705	505	28.993	5.3845	bef	R	2.32046
1770	8	83	walk-trot-type1	2.98613	506	19.809	4.4507	bef	R	2.10967
1771	8	83	trot-walk-type1	4.12046	507	61.587	7.8478	bef	R	2.80139
1772	8	83	walk-trot-type1	3.29771	508	27.051	5.201	bef	R	2.28057
1773	8	83	trot-canter-type1	3.1302	509	22.879	4.7832	bef	R	2.18704
1774	8	83	canter-trot-type1	4.16467	510	64.371	8.0232	bef	R	2.83252
1775	8	83	trot-canter-type1	3.45169	511	31.554	5.6173	bef	R	2.37007
1776	8	83	canter-trot-type1	3.71363	512	41.002	6.4033	bef	R	2.53048
1777	8	83	trot-walk-type1	3.80876	513	45.094	6.7152	bef	R	2.59138
1778	1	11	walk-canter-type1	0.74724	1	2.111	1.453	dur	R	1.2054
1779	1	11	canter-trot-type1	2.62411	2	13.792	3.7138	dur	R	1.92712
1780	1	11	trot-walk-type1	2.19858	3	9.012	3.002	dur	R	1.73264
1781	1	11	walk-canter-type1	1.11644	4	3.054	1.7476	dur	R	1.32195
1782	1	11	canter-trot-type1	2.39836	5	11.005	3.3174	dur	R	1.82137
1783	1	11	walk-canter-type1	1.75488	6	5.783	2.4047	dur	R	1.55072
1784	1	11	canter-trot-type1	2.80929	7	16.598	4.0741	dur	R	2.01843
1785	1	11	trot-walk-type1	2.652	8	14.182	3.7659	dur	R	1.9406
1786	1	11	walk-canter-type1	1.98548	9	7.283	2.6986	dur	R	1.64275
1787	1	11	canter-trot-type1	2.18474	10	8.888	2.9813	dur	R	1.72665
1788	1	11	trot-walk-type1	2.4777	11	11.914	3.4516	dur	R	1.85786
1789	1	12	walk-trot-type1	1.86862	12	6.479	2.5455	dur	R	1.59545
1790	1	12	trot-walk-type1	3.28415	13	26.686	5.1659	dur	R	2.27286
1791	1	12	walk-trot-type1	3.44218	14	31.255	5.5906	dur	R	2.36445
1792	1	12	walk-trot-type1	3.01758	15	20.442	4.5213	dur	R	2.12633
1793	1	12	walk-trot-type1	2.88998	16	17.993	4.2418	dur	R	2.05957
1794	1	12	trot-walk-type1	2.9332	17	18.788	4.3345	dur	R	2.08194
1795	1	12	walk-trot-type2	2.81971	18	16.772	4.0954	dur	R	2.0237
1796	1	12	walk-trot-type2	3.45648	19	31.705	5.6307	dur	R	2.37292
1797	1	12	walk-canter-type1	2.98501	20	19.787	4.4482	dur	R	2.10908
1798	1	12	canter-trot-type2	3.73614	21	41.936	6.4758	dur	R	2.54476
1799	1	12	trot-canter-type1	2.91754	22	18.496	4.3007	dur	R	2.07381
1800	1	12	canter-trot-type2	3.95423	23	52.155	7.2219	dur	R	2.68735
1801	1	12	canter-trot-type1	3.87324	24	48.098	6.9353	dur	R	2.63349
1802	1	12	trot-walk-type1	1.2505	25	3.492	1.8687	dur	R	1.36701
1803	1	12	walk-trot-type1	0.91556	26	2.498	1.5806	dur	R	1.2572
1804	1	12	walk-canter-type1	2.38756	27	10.887	3.2995	dur	R	1.81646
1805	1	12	canter-trot-type1	3.51626	28	33.658	5.8016	dur	R	2.40865
1806	1	12	trot-walk-type1	2.11946	29	8.327	2.8856	dur	R	1.6987
1807	1	12	walk-trot-type1	2.4418	30	11.494	3.3902	dur	R	1.84126
1808	1	12	walk-trot-type1	2.76427	31	15.867	3.9834	dur	R	1.99585
1809	1	12	walk-trot-type1	2.9896	32	19.878	4.4585	dur	R	2.1115
1810	1	12	walk-trot-type1	1.8022	33	6.063	2.4623	dur	R	1.56918
1811	1	12	walk-trot-type1	1.21783	34	3.38	1.8384	dur	R	1.35589
1812	1	12	trot-walk-type1	1.311	35	3.71	1.9261	dur	R	1.38784
1813	1	12	walk-trot-type1	1.98853	36	7.305	2.7027	dur	R	1.644
1814	1	12	walk-trot-type1	3.74798	37	42.435	6.5142	dur	R	2.5523
1815	1	12	walk-trot-type1	2.95706	38	19.241	4.3865	dur	R	2.0944
1816	1	13	walk-trot-type1	2.65112	39	14.17	3.7643	dur	R	1.94018
1817	1	13	trot-walk-type2	2.88907	40	17.977	4.2399	dur	R	2.0591
1818	1	13	walk-trot-type1	3.11323	41	22.494	4.7427	dur	R	2.17779
1819	1	13	walk-trot-type1	3.12985	42	22.871	4.7823	dur	R	2.18685
1820	1	13	trot-canter-type2	2.12004	43	8.332	2.8864	dur	R	1.69895
1821	1	13	canter-trot-type2	3.44095	44	31.217	5.5872	dur	R	2.36372
1822	1	13	trot-walk-type1	3.03278	45	20.755	4.5557	dur	R	2.13442
1823	1	13	walk-canter-type1	2.7907	46	16.292	4.0364	dur	R	2.00908
1824	1	13	canter-trot-type2	0.80732	47	2.242	1.4973	dur	R	1.22364
1825	1	13	canter-trot-type2	1.95747	48	7.081	2.6611	dur	R	1.63128
1826	1	13	trot-walk-type1	1.34688	49	3.845	1.961	dur	R	1.40035
1827	1	13	walk-canter-type1	2.83491	50	17.029	4.1266	dur	R	2.0314
1828	1	13	canter-trot-type1	2.89817	51	18.141	4.2592	dur	R	2.06379
1829	1	13	walk-canter-type1	2.7835	52	16.176	4.0219	dur	R	2.00546
1830	1	13	canter-trot-type1	1.50847	53	4.52	2.126	dur	R	1.45808
1831	1	13	trot-walk-type1	2.14182	54	8.515	2.918	dur	R	1.70823
1832	1	13	walk-trot-type1	1.94177	55	6.971	2.6403	dur	R	1.62489
1833	1	13	walk-trot-type1	2.38824	56	10.894	3.3007	dur	R	1.81677
1834	2	21	walk-trot-type2	2.29333	57	9.908	3.1477	dur	R	1.77417
1835	2	21	trot-canter-type1	2.66973	58	14.436	3.7995	dur	R	1.94922
1836	2	21	canter-trot-other	3.44148	59	31.233	5.5886	dur	R	2.36403
1837	2	21	trot-canter-type1	3.15704	60	23.501	4.8478	dur	R	2.20177
1838	2	21	canter-trot-type1	3.52362	61	33.907	5.823	dur	R	2.41308
1839	2	21	trot-canter-type1	2.85814	62	17.429	4.1748	dur	R	2.04323
1840	2	21	canter-trot-type1	3.43541	63	31.044	5.5717	dur	R	2.36045
1841	2	21	walk-trot-type1	2.7892	64	16.268	4.0334	dur	R	2.00832
1842	2	21	walk-trot-type1	1.85567	65	6.396	2.529	dur	R	1.59029
1843	2	21	trot-canter-type2	2.47813	66	11.919	3.4524	dur	R	1.85806
1844	2	21	canter-trot-type1	4.00937	67	55.112	7.4237	dur	R	2.72466
1845	2	21	trot-walk-type2	2.24726	68	9.462	3.076	dur	R	1.75385
1846	2	21	trot-canter-type1	2.47511	69	11.883	3.4472	dur	R	1.85666
1847	2	21	canter-trot-type1	2.99903	70	20.066	4.4795	dur	R	2.11649
1848	2	21	trot-canter-type2	3.26071	71	26.068	5.1057	dur	R	2.25958
1849	2	21	canter-trot-type1	3.69734	72	40.34	6.3514	dur	R	2.52019
1850	2	21	walk-trot-type1	2.1295	73	8.411	2.9001	dur	R	1.70297
1851	2	21	trot-walk-type1	2.86881	74	17.616	4.1971	dur	R	2.04869
1852	2	21	walk-trot-type1	1.84018	75	6.298	2.5095	dur	R	1.58415
1853	2	21	trot-canter-type1	3.5821	76	35.949	5.9957	dur	R	2.44862
1854	2	21	canter-trot-type1	3.63906	77	38.056	6.169	dur	R	2.48374
1855	2	21	trot-canter-type1	3.74256	78	42.206	6.4966	dur	R	2.54885
1856	2	21	canter-trot-type1	3.71189	79	40.931	6.3977	dur	R	2.52937
1857	2	21	trot-canter-type2	1.49683	80	4.468	2.1136	dur	R	1.45384
1858	2	21	canter-trot-type1	3.44611	81	31.378	5.6016	dur	R	2.36677
1859	2	21	trot-canter-type2	2.72064	82	15.19	3.8974	dur	R	1.97419
1860	2	21	canter-trot-type1	3.17843	83	24.009	4.8999	dur	R	2.21357
1861	2	21	walk-trot-type1	2.21559	84	9.167	3.0277	dur	R	1.74002
1862	2	21	trot-canter-type2	2.00542	85	7.429	2.7257	dur	R	1.65096
1863	2	21	trot-canter-type2	2.7704	86	15.965	3.9956	dur	R	1.99891
1864	2	21	canter-trot-type1	3.10239	87	22.251	4.7171	dur	R	2.17189
1865	2	21	trot-walk-type1	3.68613	88	39.89	6.3159	dur	R	2.51314
1866	2	21	walk-trot-type1	2.69036	89	14.737	3.8389	dur	R	1.95931
1867	2	21	trot-canter-type2	2.13314	90	8.441	2.9054	dur	R	1.70452
1868	2	21	canter-trot-type1	3.53718	91	34.37	5.8626	dur	R	2.42128
1869	2	21	trot-canter-type2	2.14083	92	8.507	2.9166	dur	R	1.7078
1870	2	21	canter-trot-type1	3.64951	93	38.456	6.2013	dur	R	2.49024
1871	2	21	trot-walk-type1	2.66563	94	14.377	3.7917	dur	R	1.94723
1872	2	21	walk-trot-type1	2.22638	95	9.266	3.0441	dur	R	1.74472
1873	2	21	trot-walk-type1	2.69118	96	14.749	3.8404	dur	R	1.9597
1874	2	21	walk-trot-type1	2.21545	97	9.166	3.0275	dur	R	1.73996
1875	2	21	walk-trot-type1	2.1696	98	8.755	2.9589	dur	R	1.72013
1876	2	21	trot-walk-type1	2.27809	99	9.758	3.1238	dur	R	1.76742
1877	2	21	trot-walk-type1	0.03566	100	1.036	1.018	dur	R	1.00895
1878	2	22	walk-trot-type1	1.78158	101	5.939	2.4371	dur	R	1.56111
1879	2	22	trot-walk-type1	1.65584	102	5.237	2.2885	dur	R	1.51279
1880	2	22	walk-trot-type1	1.1001	103	3.004	1.7333	dur	R	1.31656
1881	2	22	trot-walk-type1	0.20147	104	1.223	1.106	dur	R	1.05166
1882	2	22	walk-trot-type1	2.26699	105	9.65	3.1065	dur	R	1.76253
1883	2	22	trot-walk-type1	-0.42139	106	0.656	0.81	dur	R	0.90001
1884	2	22	walk-trot-type2	3.82596	107	45.877	6.7733	dur	R	2.60255
1885	2	22	trot-walk-type1	2.4753	108	11.885	3.4475	dur	R	1.85675
1886	2	22	walk-trot-type1	1.70169	109	5.483	2.3416	dur	R	1.53024
1887	2	22	trot-walk-type1	1.38704	110	4.003	2.0007	dur	R	1.41448
1888	2	22	walk-trot-type1	2.60928	111	13.589	3.6864	dur	R	1.91999
1889	2	22	trot-walk-type1	2.43174	112	11.379	3.3732	dur	R	1.83663
1890	2	22	walk-trot-type1	2.81105	113	16.627	4.0777	dur	R	2.01932
1891	2	22	trot-canter-type2	2.61132	114	13.617	3.6901	dur	R	1.92097
1892	2	22	canter-trot-type1	3.09867	115	22.168	4.7083	dur	R	2.16987
1893	2	22	trot-walk-type1	1.43383	116	4.195	2.0481	dur	R	1.43112
1894	2	22	walk-trot-type1	2.84784	117	17.251	4.1534	dur	R	2.03798
1895	2	22	trot-canter-type2	1.23597	118	3.442	1.8552	dur	R	1.36205
1896	2	22	canter-trot-type1	3.12301	119	22.715	4.766	dur	R	2.18311
1897	2	22	trot-walk-type1	2.26956	120	9.675	3.1105	dur	R	1.76366
1898	2	22	walk-trot-type1	2.4849	121	12	3.4641	dur	R	1.86121
1899	2	22	trot-walk-type1	1.01317	122	2.754	1.6596	dur	R	1.28826
1900	2	22	walk-trot-type1	2.80152	123	16.47	4.0583	dur	R	2.01452
1901	2	22	trot-walk-type1	2.11528	124	8.292	2.8796	dur	R	1.69693
1902	2	22	walk-trot-type2	2.10791	125	8.231	2.869	dur	R	1.69381
1903	2	22	trot-walk-type1	1.94421	126	6.988	2.6435	dur	R	1.62589
1904	2	22	walk-trot-type2	2.29083	127	9.883	3.1437	dur	R	1.77306
1905	2	22	trot-walk-type1	2.51091	128	12.316	3.5094	dur	R	1.87335
1906	2	22	walk-trot-type1	2.62955	129	13.867	3.7239	dur	R	1.92974
1907	2	22	trot-walk-type1	1.43504	130	4.2	2.0493	dur	R	1.43155
1908	2	22	walk-trot-type1	2.10435	131	8.202	2.8639	dur	R	1.6923
1909	2	22	trot-walk-type1	1.2102	132	3.354	1.8314	dur	R	1.3533
1910	2	22	walk-trot-type1	2.63785	133	13.983	3.7394	dur	R	1.93375
1911	2	22	trot-walk-type1	2.37117	134	10.71	3.2726	dur	R	1.80904
1912	2	22	walk-trot-type2	1.59763	135	4.941	2.2229	dur	R	1.49094
1913	2	22	trot-walk-type1	1.89719	136	6.667	2.5821	dur	R	1.60688
1914	2	22	walk-trot-type1	2.68302	137	14.629	3.8248	dur	R	1.95571
1915	2	22	trot-walk-type1	1.95544	138	7.067	2.6584	dur	R	1.63046
1916	2	23	walk-trot-type1	2.1654	139	8.718	2.9526	dur	R	1.71832
1917	2	23	trot-walk-type1	3.50376	140	33.24	5.7654	dur	R	2.40113
1918	2	23	walk-trot-type1	2.61616	141	13.683	3.6991	dur	R	1.9233
1919	2	23	trot-walk-type1	2.84278	142	17.163	4.1429	dur	R	2.03541
1920	2	23	walk-trot-type1	2.24209	143	9.413	3.0681	dur	R	1.75159
1921	2	23	walk-trot-type1	2.36041	144	10.595	3.255	dur	R	1.80417
1922	2	23	trot-canter-type1	3.60928	145	36.939	6.0778	dur	R	2.46531
1923	2	23	canter-trot-type1	3.08166	146	21.794	4.6685	dur	R	2.16066
1924	2	23	trot-canter-type1	3.70922	147	40.822	6.3892	dur	R	2.52769
1925	2	23	trot-canter-type2	3.98589	148	53.833	7.3371	dur	R	2.70871
1926	2	23	canter-trot-type2	2.85943	149	17.452	4.1775	dur	R	2.0439
1927	2	23	trot-walk-type1	3.14806	150	23.291	4.8261	dur	R	2.19683
1928	2	23	walk-trot-type1	2.1654	151	8.718	2.9526	dur	R	1.71832
1929	2	23	trot-walk-type1	3.50376	152	33.24	5.7654	dur	R	2.40113
1930	2	23	walk-trot-type1	2.61616	153	13.683	3.6991	dur	R	1.9233
1931	2	23	trot-walk-type1	2.84278	154	17.163	4.1429	dur	R	2.03541
1932	2	23	walk-trot-type1	2.24209	155	9.413	3.0681	dur	R	1.75159
1933	2	23	walk-trot-type1	2.36041	156	10.595	3.255	dur	R	1.80417
1934	2	23	trot-canter-type1	3.60928	157	36.939	6.0778	dur	R	2.46531
1935	2	23	canter-trot-type1	3.08166	158	21.794	4.6685	dur	R	2.16066
1936	2	23	trot-canter-type1	3.70922	159	40.822	6.3892	dur	R	2.52769
1937	2	23	trot-canter-type2	3.98589	160	53.833	7.3371	dur	R	2.70871
1938	2	23	canter-trot-type2	2.85943	161	17.452	4.1775	dur	R	2.0439
1939	2	23	trot-walk-type1	3.14806	162	23.291	4.8261	dur	R	2.19683
1940	2	23	walk-trot-type1	2.01381	163	7.492	2.7371	dur	R	1.65442
1941	2	23	walk-trot-type1	1.52642	164	4.602	2.1452	dur	R	1.46463
1942	2	23	trot-walk-type1	2.07952	165	8.001	2.8285	dur	R	1.68183
1943	2	23	walk-trot-type2	2.01382	166	7.492	2.7371	dur	R	1.65443
1944	2	23	trot-walk-type1	3.36502	167	28.934	5.379	dur	R	2.31928
1945	2	23	walk-trot-type1	2.02948	168	7.61	2.7586	dur	R	1.66092
1946	2	23	trot-walk-type1	3.30372	169	27.214	5.2167	dur	R	2.28401
1947	2	23	walk-trot-type1	1.67925	170	5.362	2.3155	dur	R	1.52168
1948	2	23	trot-walk-type1	2.77766	171	16.081	4.0102	dur	R	2.00254
1949	2	23	walk-trot-type1	1.59417	172	4.924	2.2191	dur	R	1.48965
1950	2	23	trot-walk-type1	3.31146	173	27.425	5.2369	dur	R	2.28843
1951	2	23	walk-trot-type1	2.3935	174	10.952	3.3093	dur	R	1.81916
1952	2	23	trot-walk-type1	3.73915	175	42.062	6.4855	dur	R	2.54667
1953	2	23	walk-trot-type1	2.78207	176	16.152	4.019	dur	R	2.00475
1954	2	23	trot-walk-type1	2.31779	177	10.153	3.1864	dur	R	1.78505
1955	2	23	walk-trot-type1	2.77354	178	16.015	4.0019	dur	R	2.00047
1956	2	23	trot-walk-type1	3.55078	179	34.841	5.9026	dur	R	2.42952
1957	2	23	walk-trot-type1	1.83842	180	6.287	2.5073	dur	R	1.58345
1958	2	23	walk-trot-type1	2.19254	181	8.958	2.993	dur	R	1.73002
1959	2	23	trot-canter-type2	3.08546	182	21.877	4.6773	dur	R	2.16271
1960	2	23	canter-trot-type2	3.52724	183	34.03	5.8335	dur	R	2.41527
1961	2	23	walk-trot-type1	1.86557	184	6.46	2.5416	dur	R	1.59423
1962	2	23	walk-trot-type1	1.91303	185	6.774	2.6026	dur	R	1.61326
1963	2	23	walk-trot-type2	2.49748	186	12.152	3.486	dur	R	1.86707
1964	2	23	trot-walk-type1	3.58972	187	36.224	6.0186	dur	R	2.45329
1965	2	23	walk-trot-type1	2.85056	188	17.298	4.159	dur	R	2.03937
1966	2	23	trot-walk-type1	2.31532	189	10.128	3.1825	dur	R	1.78395
1967	4	41	walk-trot-type1	2.30767	190	10.051	3.1703	dur	R	1.78054
1968	4	41	walk-trot-type1	3.30788	191	27.327	5.2275	dur	R	2.28638
1969	4	41	trot-walk-type1	3.56034	192	35.175	5.9309	dur	R	2.43533
1970	4	41	walk-trot-type1	2.04151	193	7.702	2.7753	dur	R	1.66592
1971	4	41	trot-walk-type1	2.60165	194	13.486	3.6723	dur	R	1.91633
1972	4	41	walk-trot-type1	2.90843	195	18.328	4.2811	dur	R	2.06909
1973	4	41	trot-walk-type1	1.91946	196	6.817	2.611	dur	R	1.61586
1974	4	41	walk-trot-type1	2.84903	197	17.271	4.1558	dur	R	2.03859
1975	4	41	trot-walk-type1	2.9063	198	18.289	4.2766	dur	R	2.06799
1976	4	41	canter-trot-type1	4.29438	199	73.287	8.5608	dur	R	2.92588
1977	4	41	trot-canter-type1	3.01347	200	20.358	4.512	dur	R	2.12414
1978	4	41	canter-trot-type1	3.50405	201	33.25	5.7663	dur	R	2.40131
1979	4	41	trot-walk-type1	2.68512	202	14.66	3.8288	dur	R	1.95674
1980	4	41	trot-walk-type1	3.21968	203	25.02	5.002	dur	R	2.23652
1981	4	41	walk-trot-type1	3.72947	204	41.657	6.4542	dur	R	2.54052
1982	4	41	trot-walk-type1	2.26903	205	9.67	3.1097	dur	R	1.76342
1983	4	41	walk-trot-type1	3.57557	206	35.715	5.9762	dur	R	2.44463
1984	4	41	trot-walk-type1	2.54757	207	12.776	3.5744	dur	R	1.8906
1985	4	41	walk-trot-type1	2.68273	208	14.625	3.8243	dur	R	1.95557
1986	4	41	trot-canter-type1	2.15226	209	8.604	2.9333	dur	R	1.71269
1987	4	41	canter-trot-type1	3.67387	210	39.404	6.2773	dur	R	2.50545
1988	4	41	trot-walk-type1	2.91213	211	18.396	4.2891	dur	R	2.071
1989	4	41	walk-trot-type1	2.41511	212	11.191	3.3453	dur	R	1.82901
1990	4	41	trot-walk-type1	3.30395	213	27.22	5.2173	dur	R	2.28414
1991	4	41	walk-trot-type1	3.11808	214	22.603	4.7543	dur	R	2.18043
1992	4	41	trot-walk-type1	3.29064	215	26.86	5.1827	dur	R	2.27655
1993	4	41	walk-trot-type1	3.03519	216	20.805	4.5612	dur	R	2.13571
1994	4	41	trot-walk-type1	2.92477	217	18.63	4.3162	dur	R	2.07756
1995	4	41	walk-trot-type1	2.322	218	10.196	3.1931	dur	R	1.78693
1996	4	41	trot-walk-type1	3.16573	219	23.706	4.8689	dur	R	2.20655
1997	4	42	walk-trot-type1	2.5094	220	12.298	3.5068	dur	R	1.87264
1998	4	42	trot-walk-type1	3.26603	221	26.207	5.1193	dur	R	2.26258
1999	4	42	walk-trot-type2	2.42874	222	11.345	3.3682	dur	R	1.83526
[truncated: 770 more rows]

## Sheet: ROMnose
second dataset sheet moda, but restricting the data as seen in statement
The SAS System								ods html;
								proc mixed data=rein;
The Mixed Procedure								where trans='trot-walk-type1' or trans='trot-walk-type2' or trans='trot-canter-type1' or trans='trot-canter-type2';
								class rider horse trans gait_bef gait_aft g_bef g_aft ;
Model Information								model logmedian=romnose1sbef / s ;
Data Set	WORK.REIN							random rider horse(rider);
Dependent Variable	logmedian							run;ods html close;
Covariance Structure	Variance Components
Estimation Method	REML
Residual Variance Method	Profile
Fixed Effects SE Method	Model-Based
Degrees of Freedom Method	Containment
Class Level Information
Class	Levels	Values
Rider	6	1 2 4 6 7 8
horse	17	DEID	see datasheet for deidentifed variable
trans	4	trot-canter-type1 trot-canter-type2 trot-walk-type1 trot-walk-type2
gait_bef	4	0 1 2 99
gait_aft	6	0 1 2 3 4 99
g_bef	4	0 1 2 6
g_aft	5	0 1 2 6 34
Dimensions
Covariance Parameters	3
Columns in X	2
Columns in Z	23
Subjects	1
Max Obs per Subject	183
Number of Observations
Number of Observations Read	183
Number of Observations Used	183
Number of Observations Not Used	0
Iteration History
Iteration	Evaluations	-2 Res Log Like	Criterion
0	1	419.004
1	2	350.972	0.00177295
2	1	350.954	4.025e-05
3	1	350.954	2e-08
4	1	350.954	0
Convergence criteria met.
Covariance Parameter Estimates
Cov Parm	Estimate
Rider	0.03637
horse(Rider)	0.2306
Residual	0.3091
Fit Statistics
-2 Res Log Likelihood	351.0
AIC (Smaller is Better)	357
AICC (Smaller is Better)	357.1
BIC (Smaller is Better)	356.3
Solution for Fixed Effects
Effect	Estimate	Standard	DF	t Value	Pr > |t|
		Error
Intercept	2.6497	0.1751	5	15.14	<.0001
romnose1sbef	0.008418	0.002994	165	2.81	0.0055
Type 3 Tests of Fixed Effects
Effect	Num DF	Den DF	F Value	Pr > F
romnose1sbef	1	165	7.91	0.0055

## Sheet: Percsess
					The SAS System
												ods html; /* this is the one Imade*/
					The Mixed Procedure							proc mixed data=rein;
												where trans='walk-trot-type1' or trans='walk-trot-type2';
					Model Information							class rider horse trans gait_bef gait_aft g_bef g_aft ;
					Data Set	WORK.REIN						model logmedian=proc_sess/ s ;
					Dependent Variable	logmedian						random rider horse(rider);
					Covariance Structure	Variance Components						run;ods html close;
					Estimation Method	REML
					Residual Variance Method	Profile
					Fixed Effects SE Method	Model-Based
					Degrees of Freedom Method	Containment
					Class Level Information
					Class	Levels	Values
					Rider	6	1 2 4 6 7 8
					horse	17	Ballantines Bellarus Cekade Crush DonSuerte Fox Henriett Lakris Malva QueHalo Salmorejo Sashi Stratisla Timon Timtom Zalsa Zodiac
					trans	2	walk-trot-type1 walk-trot-type2
					gait_bef	1	1
					gait_aft	2	2 6
					g_bef	1	1
					g_aft	2	2 6
					Dimensions
					Covariance Parameters	3
					Columns in X	2
					Columns in Z	23
					Subjects	1
					Max Obs per Subject	128
					Number of Observations
					Number of Observations Read	128
					Number of Observations Used	128
					Number of Observations Not Used	0
					Iteration History
					Iteration	Evaluations	-2 Res Log Like	Criterion
					0	1	227.753
					1	2	208.987	0.00238285
					2	1	208.957	5.584e-05
					3	1	208.957	3e-08
					4	1	208.957	0
					Convergence criteria met.
					Covariance Parameter Estimates
					Cov Parm	Estimate
					Rider	0.07064
					horse(Rider)	0.03033
					Residual	0.2395
					Fit Statistics
					-2 Res Log Likelihood	209.0
					AIC (Smaller is Better)	215
					AICC (Smaller is Better)	215.2
					BIC (Smaller is Better)	214.3
					Solution for Fixed Effects
					Effect	Estimate	Standard	DF	t Value	Pr > |t|
							Error
					Intercept	2.2054	0.1961	5	11.24	<.0001
					proc_sess	0.005676	0.00247	110	2.3	0.0235
					Type 3 Tests of Fixed Effects
					Effect	Num DF	Den DF	F Value	Pr > F
					proc_sess	1	110	5.28	0.0235

## Sheet: modc
Obs	Rider	horse1	halt	ID	med	status	rein	s25med			For this model there is not any table- as it is reported in the text
1	1	11	halt from walk	1	1.4558	bef	L	1.36345													1026
2	1	11	halt from walk	2	2.1438	bef	L	1.42675			The SAS System										113
3	1	12	halt from walk	3	1.5178	bef	L	1.36952													229
4	1	12	halt from walk	4	23.2794	bef	L	2.24229			The Mixed Procedure										684
5	1	12	halt from walk	8	16.5407	bef	L	2.07507													913
6	1	12	halt from trot	10	10.6711	bef	L	1.8867			Model Information
7	1	12	halt from walk	21	28.9721	bef	L	2.35908			Data Set	WORK.ALL
8	1	12	halt from trot	24	30.0991	bef	L	2.38025			Dependent Variable	s25med
9	1	12	halt from trot	27	33.9378	bef	L	2.44843			Covariance Structure	Variance Components
10	1	12	halt from walk	28	1.4397	bef	L	1.36185			Estimation Method	REML
11	1	12	halt from trot	29	9.0856	bef	L	1.82469			Residual Variance Method	Profile
12	1	12	halt from walk	30	20.9396	bef	L	2.1885			Fixed Effects SE Method	Model-Based
13	1	13	halt from trot	31	11.6762	bef	L	1.92305			Degrees of Freedom Method	Containment
14	1	13	halt from walk	32	1.3325	bef	L	1.35112
15	1	13	halt from trot	33	8.3671	bef	L	1.79438			Class Level Information
16	2	21	halt from walk	35	3.3248	bef	L	1.51906			Class	Levels	Values
17	2	21	halt from walk	36	5.1704	bef	L	1.63639			Rider	6	1 2 4 6 7 8
18	2	21	halt from walk	38	2.9024	bef	L	1.488			horse	18	DEID
19	2	21	halt from walk	39	11.8033	bef	L	1.92751			halt	2	halt from trot halt from walk
20	2	21	halt from walk	40	14.2929	bef	L	2.00909			gait_bef	2	1 2
21	2	22	halt from walk	41	1.9092	bef	L	1.40612			gait_aft	4	-1 0 1 99
22	2	22	halt from walk	42	2.8753	bef	L	1.48594			g_bef	2	1 2
23	2	23	halt from walk	43	4.6105	bef	L	1.60346			g_aft	4	-1 0 1 6
24	2	23	halt from trot	45	4.2134	bef	L	1.57882			status	2	bef dur
25	2	23	halt from trot	46	7.961	bef	L	1.77654			rein	2	L R
26	2	23	halt from trot	47	6.0579	bef	L	1.68483			ID	84	1 2 3 4 8 10 21 24 27 28 29 30 31 32 33 35 36 37 38 39 40 41 42 43 45 46 47 48 49 50 51 52 53 54 55 56 60 61 62 63 64 65 66 67 68 69 70 71 72 73 74 75 76 77 78 79 80 81 82 83 84 85 86 87 88 89 90 91 92 95 96 97 98 99 100 101 102 103 104 105 107 108 109 111
27	2	23	halt from trot	48	7.3486	bef	L	1.74859			halt1	2	halt from trot halt from walk
28	2	23	halt from trot	49	15.7591	bef	L	2.05284
29	2	23	halt from trot	50	6.7517	bef	L	1.71998			Dimensions
30	2	23	halt from walk	51	2.4568	bef	L	1.45297			Covariance Parameters	4
31	4	41	halt from walk	52	13.9209	bef	L	1.99752			Columns in X	5
32	4	41	halt from walk	53	8.8025	bef	L	1.81293			Columns in Z	108
33	4	41	halt from trot	54	16.0989	bef	L	2.06259			Subjects	1
34	4	41	halt from walk	55	18.1279	bef	L	2.11812			Max Obs per Subject	316
35	4	41	halt from walk	56	15.9343	bef	L	2.05789
36	4	41	halt from walk	60	12.2538	bef	L	1.94304			Number of Observations
37	4	42	halt from walk	61	19.0244	bef	L	2.14132			Number of Observations Read	336
38	4	42	halt from walk	62	18.0579	bef	L	2.11627			Number of Observations Used	316
39	4	42	halt from walk	63	19.2157	bef	L	2.14617			Number of Observations Not Used	20
40	4	42	halt from walk	64	25.5438	bef	L	2.2909
41	4	42	halt from walk	65	38.0394	bef	L	2.51549			Iteration History
42	4	42	halt from walk	66	35.1296	bef	L	2.46848			Iteration	Evaluations	-2 Res Log Like	Criterion
43	4	42	halt from walk	67	34.9695	bef	L	2.46582			0	1	174.001
44	4	42	halt from walk	68	23.8835	bef	L	2.25557			1	3	-171.42	0.00034542
45	4	42	halt from walk	69	18.6988	bef	L	2.13298			2	1	-171.558	4.71e-06
46	4	42	halt from trot	70	40.2817	bef	L	2.54999			3	1	-171.559	0
47	4	42	halt from walk	71	6.3661	bef	L	1.70071
48	4	42	halt from walk	72	7.6407	bef	L	1.76208			Convergence criteria met.
49	4	43	halt from walk	73	3.2002	bef	L	1.5101
50	4	43	halt from walk	74	5.729	bef	L	1.66736			Covariance Parameter Estimates
51	4	43	halt from walk	75	1.548	bef	L	1.37245			Cov Parm	Estimate
52	4	43	halt from walk	76	10.867	bef	L	1.89395			ID	0.05922	#VALUE!
53	4	43	halt from trot	77	12.1022	bef	L	1.93786			Rider	0.009385	#VALUE!
54	6	61	halt from walk	80	8.0345	bef	L	1.77981			horse(Rider)	0.01606	#VALUE!
55	6	61	halt from walk	81	14.2435	bef	L	2.00757			Residual	0.01523	#VALUE!
56	6	61	halt from walk	82	5.7397	bef	L	1.66794				0.099895
57	6	61	halt from walk	83	3.3196	bef	L	1.51869			Fit Statistics
58	6	62	halt from walk	84	1.4082	bef	L	1.35873			-2 Res Log Likelihood	-171.6
59	6	62	halt from walk	85	1.4842	bef	L	1.36623			AIC (Smaller is Better)	-163.6
60	6	62	halt from trot	86	23.4914	bef	L	2.24698			AICC (Smaller is Better)	-163.4
61	6	62	halt from trot	87	13.319	bef	L	1.97837			BIC (Smaller is Better)	-153.8
62	6	63	halt from walk	88	14.31	bef	L	2.00962
63	6	63	halt from walk	89	35.6237	bef	L	2.47665			Solution for Fixed Effects
64	7	71	halt from walk	90	11.5466	bef	L	1.91848			Effect	halt	status	Estimate	Standard	DF	t Value	Pr > |t|
65	7	71	halt from walk	91	6.2517	bef	L	1.69487							Error
66	7	71	halt from walk	92	28.9324	bef	L	2.35832			Intercept			1.7154	0.0612	0	28.03	.
67	7	72	halt from walk	96	5.7048	bef	L	1.66606			halt	halt from trot		0.2537	0.07287	233	3.48	0.0006
68	7	72	halt from walk	97	8.1897	bef	L	1.78666			halt	halt from walk		0	.	.	.	.
69	7	72	halt from walk	98	9.207	bef	L	1.82967			status		bef	0.07211	0.01389	233	5.19	<.0001
70	7	73	halt from walk	99	11.1035	bef	L	1.9026			status		dur	0	.	.	.	.
71	7	73	halt from walk	100	9.291	bef	L	1.83309
72	7	73	halt from walk	101	4.0703	bef	L	1.56965			Type 3 Tests of Fixed Effects
73	8	81	halt from walk	102	1.4277	bef	L	1.36066			Effect	Num DF	Den DF	F Value	Pr > F
74	8	81	halt from walk	103	32.4654	bef	L	2.42296			halt	1	233	12.13	0.0006
75	8	81	halt from walk	104	19.9715	bef	L	2.16503			status	1	233	26.97	<.0001
76	8	83	halt from walk	111	9.6361	bef	L	1.84694
77	1	11	halt from walk	1	1.4411	dur	L	1.36199			Least Squares Means
78	1	11	halt from walk	2	1.5271	dur	L	1.37042			Effect	halt	status	Estimate	Standard	DF	t Value	Pr > |t|
79	1	12	halt from walk	3	0.8634	dur	L	1.30083							Error						Backtransforming
80	1	12	halt from walk	4	26.7591	dur	L	2.31576			halt	halt from trot		2.0052	0.08089	233	24.79	<.0001			16.1671
81	1	12	halt from walk	8	17.8266	dur	L	2.11014			halt	halt from walk		1.7514	0.06081	233	28.8	<.0001			9.40895
82	1	12	halt from trot	10	8.4808	dur	L	1.79928			status		bef	1.9144	0.06198	233	30.89	<.0001			13.4317
83	1	12	halt from walk	21	30.8647	dur	L	2.39432			status		dur	1.8423	0.06198	233	29.72	<.0001			11.5197
84	1	12	halt from trot	24	28.2626	dur	L	2.34545
85	1	12	halt from trot	27	17.9105	dur	L	2.11237			Differences of Least Squares Means
86	1	12	halt from walk	28	1.3244	dur	L	1.35029			Effect	halt	status	_halt	_status	Estimate	Standard	DF	t Value	Pr > |t|
87	1	12	halt from trot	29	4.0519	dur	L	1.56846									Error
88	1	12	halt from walk	30	12.4081	dur	L	1.94828			halt	halt from trot		halt from walk		0.2537	0.07287	233	3.48	0.0006
89	1	13	halt from trot	31	10.1624	dur	L	1.86748			status		bef		dur	0.07211	0.01389	233	5.19	<.0001
90	1	13	halt from walk	32	1.4094	dur	L	1.35884
91	1	13	halt from trot	33	5.7085	dur	L	1.66626
92	2	21	halt from walk	35	2.929	dur	L	1.49002
93	2	21	halt from walk	36	4.9124	dur	L	1.62146
94	2	21	halt from walk	38	2.6038	dur	L	1.4648
95	2	21	halt from walk	39	10.2353	dur	L	1.87027
96	2	21	halt from walk	40	12.5268	dur	L	1.95228
97	2	22	halt from walk	41	1.891	dur	L	1.40448
98	2	22	halt from walk	42	2.8657	dur	L	1.48521
99	2	23	halt from walk	43	2.718	dur	L	1.47381
100	2	23	halt from trot	45	3.8988	dur	L	1.55845
101	2	23	halt from trot	46	7.2043	dur	L	1.7418
102	2	23	halt from trot	47	4.1894	dur	L	1.57729
103	2	23	halt from trot	48	7.0639	dur	L	1.73512
104	2	23	halt from trot	49	15.1983	dur	L	2.03644
105	2	23	halt from trot	50	6.0795	dur	L	1.68595
106	2	23	halt from walk	51	2.4476	dur	L	1.45221
107	4	41	halt from walk	52	13.6418	dur	L	1.98871
108	4	41	halt from walk	53	7.4636	dur	L	1.75394
109	4	41	halt from trot	54	13.947	dur	L	1.99834
110	4	41	halt from walk	55	18.0969	dur	L	2.1173
111	4	41	halt from walk	56	15.3093	dur	L	2.03972
112	4	41	halt from walk	60	8.8492	dur	L	1.81489
113	4	42	halt from walk	61	18.4644	dur	L	2.12691
114	4	42	halt from walk	62	16.5538	dur	L	2.07543
115	4	42	halt from walk	63	19.0782	dur	L	2.14269
116	4	42	halt from walk	64	12.5277	dur	L	1.95231
117	4	42	halt from walk	65	36.5864	dur	L	2.49235
118	4	42	halt from walk	66	12.8414	dur	L	1.96277
119	4	42	halt from walk	67	34.9695	dur	L	2.46582
120	4	42	halt from walk	68	19.9927	dur	L	2.16556
121	4	42	halt from walk	69	12.5447	dur	L	1.95288
122	4	42	halt from trot	70	47.1976	dur	L	2.64842
123	4	42	halt from walk	71	5.7363	dur	L	1.66776
124	4	42	halt from walk	72	7.0112	dur	L	1.73259
125	4	43	halt from walk	73	2.9344	dur	L	1.49042
126	4	43	halt from walk	74	4.2978	dur	L	1.58415
127	4	43	halt from walk	75	1.2432	dur	L	1.34197
128	4	43	halt from walk	76	5.2127	dur	L	1.63879
129	4	43	halt from trot	77	10.5714	dur	L	1.88298
130	6	61	halt from walk	80	7.5372	dur	L	1.75734
131	6	61	halt from walk	81	10.3875	dur	L	1.87606
132	6	61	halt from walk	82	5.511	dur	L	1.65548
133	6	61	halt from walk	83	3.2199	dur	L	1.51153
134	6	62	halt from walk	84	1.2605	dur	L	1.34376
135	6	62	halt from walk	85	1.1048	dur	L	1.32743
136	6	62	halt from trot	86	23.1047	dur	L	2.2384
137	6	62	halt from trot	87	13.0243	dur	L	1.96879
138	6	63	halt from walk	88	8.0135	dur	L	1.77888
139	6	63	halt from walk	89	35.008	dur	L	2.46646
140	7	71	halt from walk	90	10.7727	dur	L	1.89047
141	7	71	halt from walk	91	5.35	dur	L	1.64654
142	7	71	halt from walk	92	8.823	dur	L	1.81379
143	7	72	halt from walk	96	5.5373	dur	L	1.65693
144	7	72	halt from walk	97	7.7888	dur	L	1.76881
145	7	72	halt from walk	98	9.15	dur	L	1.82734
146	7	73	halt from walk	99	10.9456	dur	L	1.89684
147	7	73	halt from walk	100	9.0952	dur	L	1.82509
148	7	73	halt from walk	101	3.9288	dur	L	1.56042
149	8	81	halt from walk	102	1.3056	dur	L	1.34838
150	8	81	halt from walk	103	27.9826	dur	L	2.34001
151	8	81	halt from walk	104	18.4821	dur	L	2.12737
152	8	83	halt from walk	111	9.0584	dur	L	1.82357
153	1	11	halt from walk	1	2.9804	bef	R	1.49388
154	1	11	halt from walk	2	2.9799	bef	R	1.49384
155	1	12	halt from walk	3	2.6038	bef	R	1.4648
156	1	12	halt from walk	4	23.2473	bef	R	2.24158
157	1	12	halt from walk	8	14.4222	bef	R	2.01307
158	1	12	halt from trot	10	23.3831	bef	R	2.24458
159	1	12	halt from walk	21	26.4446	bef	R	2.3094
160	1	12	halt from trot	24	33.0225	bef	R	2.43269
161	1	12	halt from trot	27	30.5153	bef	R	2.38793
162	1	12	halt from walk	28	3.8059	bef	R	1.55227
163	1	12	halt from trot	29	11.4825	bef	R	1.91621
164	1	12	halt from walk	30	18.7436	bef	R	2.13413
165	1	13	halt from trot	31	15.7203	bef	R	2.05172
166	1	13	halt from walk	32	6.1083	bef	R	1.68745
167	1	13	halt from trot	33	5.3422	bef	R	1.6461
168	2	21	halt from walk	35	3.6206	bef	R	1.53973
169	2	21	halt from walk	36	6.5994	bef	R	1.71245
170	2	21	halt from walk	38	2.5514	bef	R	1.46062
171	2	21	halt from walk	39	11.8545	bef	R	1.92929
172	2	21	halt from walk	40	13.9321	bef	R	1.99788
173	2	22	halt from walk	41	0.0958	bef	R	1.2032
174	2	22	halt from walk	42	0.0958	bef	R	1.20319
175	2	23	halt from walk	43	19.7625	bef	R	2.15987
176	2	23	halt from trot	45	8.3636	bef	R	1.79423
177	2	23	halt from trot	46	8.9116	bef	R	1.81749
178	2	23	halt from trot	47	7.9326	bef	R	1.77527
179	2	23	halt from trot	48	8.6201	bef	R	1.80523
180	2	23	halt from trot	49	14.4021	bef	R	2.01245
181	2	23	halt from trot	50	10.0592	bef	R	1.8635
182	2	23	halt from walk	51	1.7979	bef	R	1.396
183	4	41	halt from walk	52	11.2482	bef	R	1.90783
184	4	41	halt from walk	53	10.7353	bef	R	1.88909
185	4	41	halt from trot	54	11.7296	bef	R	1.92493
186	4	41	halt from walk	55	15.4078	bef	R	2.04261
187	4	41	halt from walk	56	16.942	bef	R	2.0862
188	4	41	halt from walk	60	15.8151	bef	R	2.05446
189	4	42	halt from walk	61	12.4761	bef	R	1.95057
190	4	42	halt from walk	62	17.3979	bef	R	2.09864
191	4	42	halt from walk	63	17.7187	bef	R	2.10727
192	4	42	halt from walk	64	20.0662	bef	R	2.16736
193	4	42	halt from walk	65	28.0385	bef	R	2.3411
194	4	42	halt from walk	66	23.5148	bef	R	2.24749
195	4	42	halt from walk	67	18.3669	bef	R	2.12438
196	4	42	halt from walk	68	13.5711	bef	R	1.98646
197	4	42	halt from walk	69	13.0468	bef	R	1.96952
198	4	42	halt from trot	70	47.3617	bef	R	2.65062
199	4	42	halt from walk	71	3.4342	bef	R	1.52681
200	4	42	halt from walk	72	2.5074	bef	R	1.45708
201	4	43	halt from walk	73	3.3648	bef	R	1.52191
202	4	43	halt from walk	74	7.9987	bef	R	1.77822
203	4	43	halt from walk	75	6.4118	bef	R	1.70303
204	4	43	halt from walk	76	25.0401	bef	R	2.28035
205	4	43	halt from trot	77	32.1382	bef	R	2.41719
206	4	43	halt from trot	78	25.1666	bef	R	2.28302
207	4	43	halt from walk	79	28.8322	bef	R	2.35641
208	6	61	halt from walk	80	6.2669	bef	R	1.69565
209	6	61	halt from walk	81	7.1374	bef	R	1.73863
210	6	61	halt from walk	82	8.7949	bef	R	1.81261
211	6	61	halt from walk	83	1.4399	bef	R	1.36187
212	6	62	halt from walk	84	1.3287	bef	R	1.35073
213	6	62	halt from walk	85	1.4272	bef	R	1.36061
214	6	62	halt from trot	86	20.2141	bef	R	2.17099
215	6	62	halt from trot	87	9.8196	bef	R	1.85418
216	6	63	halt from walk	88	17.4394	bef	R	2.09976
217	6	63	halt from walk	89	23.2018	bef	R	2.24057
218	7	71	halt from walk	90	8.8792	bef	R	1.81614
219	7	71	halt from walk	91	14.9434	bef	R	2.02885
220	7	71	halt from walk	92	23.5229	bef	R	2.24767
221	7	72	halt from walk	96	4.69	bef	R	1.60826
222	7	72	halt from walk	97	10.392	bef	R	1.87623
223	7	72	halt from walk	98	9.6413	bef	R	1.84714
224	7	73	halt from walk	99	8.2497	bef	R	1.78928
225	7	73	halt from walk	100	10.3511	bef	R	1.87468
226	7	73	halt from walk	101	4.2406	bef	R	1.58054
227	8	81	halt from walk	102	-0.3154	bef	R	1.13926
228	8	81	halt from walk	103	30.6463	bef	R	2.39033
229	8	81	halt from walk	104	16.4233	bef	R	2.07177
230	8	82	halt from trot	105	11.9476	bef	R	1.93253
231	8	82	halt from walk	107	3.2014	bef	R	1.51019
232	8	82	halt from trot	108	12.1222	bef	R	1.93854
233	8	82	halt from trot	109	15.0366	bef	R	2.03163
234	8	83	halt from walk	111	7.5889	bef	R	1.75971
235	1	11	halt from walk	1	3.0684	dur	R	1.50044
236	1	11	halt from walk	2	2.9689	dur	R	1.49302
237	1	12	halt from walk	3	2.2861	dur	R	1.43885
238	1	12	halt from walk	4	24.5694	dur	R	2.27036
239	1	12	halt from walk	8	13.7931	dur	R	1.9935
240	1	12	halt from trot	10	19.1073	dur	R	2.14343
241	1	12	halt from walk	21	26.6565	dur	R	2.31369
242	1	12	halt from trot	24	28.9832	dur	R	2.35929
243	1	12	halt from trot	27	18.3952	dur	R	2.12511
244	1	12	halt from walk	28	3.7196	dur	R	1.54647
245	1	12	halt from trot	29	5.2355	dur	R	1.64009
246	1	12	halt from walk	30	11.553	dur	R	1.91871
247	1	13	halt from trot	31	15.6088	dur	R	2.04848
248	1	13	halt from walk	32	6.3316	dur	R	1.69895
249	1	13	halt from trot	33	4.0399	dur	R	1.56768
250	2	21	halt from walk	35	3.2893	dur	R	1.51652
251	2	21	halt from walk	36	6.1339	dur	R	1.68878
252	2	21	halt from walk	38	2.319	dur	R	1.4416
253	2	21	halt from walk	39	10.5423	dur	R	1.88189
254	2	21	halt from walk	40	10.3759	dur	R	1.87562
255	2	22	halt from walk	41	0.0958	dur	R	1.20319
256	2	22	halt from walk	42	0.0958	dur	R	1.20319
257	2	23	halt from walk	43	11.2653	dur	R	1.90844
258	2	23	halt from trot	45	7.796	dur	R	1.76914
259	2	23	halt from trot	46	7.932	dur	R	1.77525
260	2	23	halt from trot	47	7.0712	dur	R	1.73547
261	2	23	halt from trot	48	8.1835	dur	R	1.78638
262	2	23	halt from trot	49	9.2121	dur	R	1.82987
263	2	23	halt from trot	50	8.1954	dur	R	1.7869
264	2	23	halt from walk	51	1.7997	dur	R	1.39616
265	4	41	halt from walk	52	10.132	dur	R	1.86631
266	4	41	halt from walk	53	9.9978	dur	R	1.86112
267	4	41	halt from trot	54	9.6021	dur	R	1.84558
268	4	41	halt from walk	55	13.3409	dur	R	1.97908
269	4	41	halt from walk	56	14.4014	dur	R	2.01243
270	4	41	halt from walk	60	11.5269	dur	R	1.91778
271	4	42	halt from walk	61	10.3306	dur	R	1.8739
272	4	42	halt from walk	62	18.273	dur	R	2.12192
273	4	42	halt from walk	63	18.3946	dur	R	2.1251
274	4	42	halt from walk	64	10.3672	dur	R	1.87529
275	4	42	halt from walk	65	19.7647	dur	R	2.15992
276	4	42	halt from walk	66	16.4985	dur	R	2.07388
277	4	42	halt from walk	67	20.394	dur	R	2.17537
278	4	42	halt from walk	68	14.0083	dur	R	2.00026
279	4	42	halt from walk	69	11.7135	dur	R	1.92436
280	4	42	halt from trot	70	11.536	dur	R	1.91811
281	4	42	halt from walk	71	2.6787	dur	R	1.47073
282	4	42	halt from walk	72	2.1992	dur	R	1.4315
283	4	43	halt from walk	73	2.923	dur	R	1.48956
284	4	43	halt from walk	74	5.9702	dur	R	1.68023
285	4	43	halt from walk	75	5.9224	dur	R	1.6777
286	4	43	halt from walk	76	23.053	dur	R	2.23725
287	4	43	halt from trot	77	30.8965	dur	R	2.3949
288	4	43	halt from trot	78	25.438	dur	R	2.2887
289	4	43	halt from walk	79	21.9137	dur	R	2.21137
290	6	61	halt from walk	80	5.9824	dur	R	1.68087
291	6	61	halt from walk	81	5.993	dur	R	1.68142
292	6	61	halt from walk	82	8.057	dur	R	1.78081
293	6	61	halt from walk	83	1.4426	dur	R	1.36214
294	6	62	halt from walk	84	1.3283	dur	R	1.35069
295	6	62	halt from walk	85	1.3289	dur	R	1.35075
296	6	62	halt from trot	86	19.7625	dur	R	2.15987
297	6	62	halt from trot	87	9.8431	dur	R	1.8551
298	6	63	halt from walk	88	7.6759	dur	R	1.76369
299	6	63	halt from walk	89	21.3362	dur	R	2.1979
300	7	71	halt from walk	90	8.0306	dur	R	1.77964
301	7	71	halt from walk	91	14.1971	dur	R	2.00613
302	7	71	halt from walk	92	6.9972	dur	R	1.73192
303	7	72	halt from walk	96	4.3464	dur	R	1.5872
304	7	72	halt from walk	97	9.6205	dur	R	1.84632
305	7	72	halt from walk	98	8.9061	dur	R	1.81726
306	7	73	halt from walk	99	7.7211	dur	R	1.76575
307	7	73	halt from walk	100	6.046	dur	R	1.6842
308	7	73	halt from walk	101	3.3956	dur	R	1.52409
309	8	81	halt from walk	102	-0.3266	dur	R	1.13737
310	8	81	halt from walk	103	20.4311	dur	R	2.17627
311	8	81	halt from walk	104	14.0064	dur	R	2.0002
312	8	82	halt from trot	105	9.5816	dur	R	1.84477
313	8	82	halt from walk	107	-0.3394	dur	R	1.13518
314	8	82	halt from trot	108	9.1857	dur	R	1.8288
315	8	82	halt from trot	109	12.3549	dur	R	1.94648
316	8	83	halt from walk	111	7.3312	dur	R	1.74777

## Sheet: modd
Obs	Rider	horse1	trans	ID	dif	rein	difrecc
1	1	11	walk-canter-type1	1	4.6558	left	-0.009555			The SAS System
2	1	11	walk-canter-type1	4	-0.5319	left	-0.010053			Defaults
3	1	11	walk-canter-type1	6	6.763	left	-0.009367
4	1	11	walk-canter-type1	9	0.0752	left	-0.009992			The Mixed Procedure
5	1	12	walk-trot-type1	12	-0.2018	left	-0.01002
6	1	12	walk-trot-type1	14	13.0089	left	-0.008849			Model Information
7	1	12	walk-trot-type1	15	5.1903	left	-0.009507			Data Set	WORK.TO
8	1	12	walk-trot-type1	16	29.9052	left	-0.007698			Dependent Variable	difrecc
9	1	12	walk-trot-type2	18	2.2416	left	-0.009781			Covariance Structure	Variance Components
10	1	12	walk-trot-type2	19	3.3413	left	-0.009677			Estimation Method	REML
11	1	12	walk-canter-type1	20	10.0782	left	-0.009084			Residual Variance Method	Profile
12	1	12	walk-trot-type1	26	-1.9928	left	-0.010203			Fixed Effects SE Method	Model-Based
13	1	12	walk-canter-type1	27	0.1205	left	-0.009988			Degrees of Freedom Method	Containment
14	1	12	walk-trot-type1	30	-1.7108	left	-0.010174
15	1	12	walk-trot-type1	31	3.653	left	-0.009648			Class Level Information
16	1	12	walk-trot-type1	32	7.7557	left	-0.00928			Class	Levels	Values
17	1	12	walk-trot-type1	33	-2.3133	left	-0.010237			horse	18	DEID
18	1	12	walk-trot-type1	34	-2.4944	left	-0.010256			Rider	6	1 2 4 6 7 8
19	1	12	walk-trot-type1	36	-1.434	left	-0.010145			trans	12	canter-trot-other canter-trot-type1 canter-trot-type2 canter-walk-type1 canter-walk-type2 trot-canter-type1 trot-canter-type2 trot-walk-type1 trot-walk-type2 walk-canter-type1 walk-trot-type1 walk-trot-type2
20	1	12	walk-trot-type1	37	8.2177	left	-0.009241			rein	2	left right
21	1	12	walk-trot-type1	38	-0.9572	left	-0.010097			ID	513	1 2 3 4 5 6 7 8 9 10 11 12 13 14 15 16 17 18 19 20 21 22 23 24 25 26 27 28 29 30 31 32 33 34 35 36 37 38 39 40 41 42 43 44 45 46 47 48 49 50 51 52 53 54 55 56 57 58 59 60 61 62 63 64 65 66 67 68 69 70 71 72 73 74 75 76 77 78 79 80 81 82 83 84 85 86 87 88 89 90 91 92 93 94 95 96 97 98 99 100 101 102 103 104 105 106 107 108 109 110 111 112 113 114 115 116 117 118 119 120 121 122 123 124 125 126 127…
22	1	13	walk-trot-type1	39	8.0613	left	-0.009254
23	1	13	walk-trot-type1	41	9.987	left	-0.009092			Dimensions
24	1	13	walk-trot-type1	42	17.2932	left	-0.008526			Covariance Parameters	4
25	1	13	walk-canter-type1	46	15.6681	left	-0.008645			Columns in X	13
26	1	13	walk-canter-type1	50	10.9518	left	-0.009013			Columns in Z	549
27	1	13	walk-canter-type1	52	10.1826	left	-0.009076			Subjects	1
28	1	13	walk-trot-type1	55	4.3242	left	-0.009586			Max Obs per Subject	913
29	1	13	walk-trot-type1	56	8.3412	left	-0.00923
30	2	21	walk-trot-type2	57	6.2068	left	-0.009416			Number of Observations
31	2	21	walk-trot-type1	64	6.7288	left	-0.00937			Number of Observations Read	1026
32	2	21	walk-trot-type1	65	6.1138	left	-0.009424			Number of Observations Used	913
33	2	21	walk-trot-type1	73	9.4948	left	-0.009133			Number of Observations Not Used	113
34	2	21	walk-trot-type1	75	7.1098	left	-0.009336
35	2	21	walk-trot-type1	84	3.3165	left	-0.009679			Iteration History
36	2	21	walk-trot-type1	89	10.3928	left	-0.009059			Iteration	Evaluations	-2 Res Log Like	Criterion
37	2	21	walk-trot-type1	95	4.7838	left	-0.009543			0	1	-9814.92
38	2	21	walk-trot-type1	97	4.3088	left	-0.009587			1	3	-10226.5	0.00017213
39	2	21	walk-trot-type1	98	2.7954	left	-0.009728			2	1	-10226.6	4.2e-07
40	2	22	walk-trot-type1	101	7.8487	left	-0.009272			3	1	-10226.6	0
41	2	22	walk-trot-type1	103	9.2196	left	-0.009156
42	2	22	walk-trot-type1	105	-0.4149	left	-0.010042			Convergence criteria met but final hessian is not positive definite.
43	2	22	walk-trot-type2	107	21.8567	left	-0.008206
44	2	22	walk-trot-type1	109	10.0087	left	-0.00909			Covariance Parameter Estimates
45	2	22	walk-trot-type1	111	8.6222	left	-0.009206			Cov Parm	Estimate
46	2	22	walk-trot-type1	113	8.9875	left	-0.009175			ID	6.693e-07
47	2	22	walk-trot-type1	117	3.0721	left	-0.009702			horse	1.312e-07
48	2	22	walk-trot-type1	121	18.7878	left	-0.008418			horse(Rider)	1.304e-08
49	2	22	walk-trot-type1	123	5.0377	left	-0.00952			Residual	2.475e-07
50	2	22	walk-trot-type2	125	6.6351	left	-0.009378
51	2	22	walk-trot-type2	127	12.0621	left	-0.008924			Fit Statistics
52	2	22	walk-trot-type1	129	6.0576	left	-0.009429			-2 Res Log Likelihood	-10226.6
53	2	22	walk-trot-type1	131	7.0999	left	-0.009337			AIC (Smaller is Better)	-10218.6
54	2	22	walk-trot-type1	133	7.0218	left	-0.009344			AICC (Smaller is Better)	-10218.5
55	2	22	walk-trot-type2	135	6.9518	left	-0.00935			BIC (Smaller is Better)	-10201.6
56	2	22	walk-trot-type1	137	9.1322	left	-0.009163
57	2	23	walk-trot-type1	139	1.732	left	-0.00983			Solution for Fixed Effects
58	2	23	walk-trot-type1	141	3.8424	left	-0.00963			Effect	trans	Estimate	Standard	DF	t Value	Pr > |t|
59	2	23	walk-trot-type1	143	7.131	left	-0.009334						Error
60	2	23	walk-trot-type1	144	9.3697	left	-0.009143			Intercept		-0.00948	0.00026	0	-36.44	.
61	2	23	walk-trot-type1	151	1.732	left	-0.00983			trans	canter-trot-other	0.000282	0.000932	422	0.3	0.7626
62	2	23	walk-trot-type1	153	3.8424	left	-0.00963			trans	canter-trot-type1	0.000572	0.000269	422	2.13	0.0339
63	2	23	walk-trot-type1	155	7.131	left	-0.009334			trans	canter-trot-type2	0.000559	0.000334	422	1.67	0.0948
64	2	23	walk-trot-type1	156	9.3697	left	-0.009143			trans	canter-walk-type1	0.000481	0.000429	422	1.12	0.2627
65	2	23	walk-trot-type1	163	3.4481	left	-0.009667			trans	canter-walk-type2	-0.00145	0.000942	422	-1.54	0.1241
66	2	23	walk-trot-type1	164	2.6368	left	-0.009743			trans	trot-canter-type1	-9e-05	0.000284	422	-0.31	0.7605
67	2	23	walk-trot-type2	166	3.9168	left	-0.009623			trans	trot-canter-type2	-0.00047	0.000305	422	-1.55	0.1214
68	2	23	walk-trot-type1	168	2.284	left	-0.009777			trans	trot-walk-type1	0.000194	0.000254	422	0.76	0.4457
69	2	23	walk-trot-type1	170	0.0025	left	-0.01			trans	trot-walk-type2	-0.00024	0.000406	422	-0.59	0.5563
70	2	23	walk-trot-type1	172	4.1064	left	-0.009606			trans	walk-canter-type1	0.000381	0.000295	422	1.29	0.1964
71	2	23	walk-trot-type1	174	5.6578	left	-0.009465			trans	walk-trot-type1	2.1e-05	0.000255	422	0.08	0.9337
72	2	23	walk-trot-type1	176	6.8304	left	-0.009361			trans	walk-trot-type2	0	.	.	.	.
73	2	23	walk-trot-type1	178	1.7992	left	-0.009823
74	2	23	walk-trot-type1	180	2.3771	left	-0.009768			Type 3 Tests of Fixed Effects
75	2	23	walk-trot-type1	181	-0.8511	left	-0.010086			Effect	Num DF	Den DF	F Value	Pr > F
76	2	23	walk-trot-type1	184	-0.8454	left	-0.010085			trans	11	422	3.88	<.0001
77	2	23	walk-trot-type1	185	0.8853	left	-0.009912
78	2	23	walk-trot-type2	186	2.5142	left	-0.009755			Least Squares Means
79	2	23	walk-trot-type1	188	4.1647	left	-0.0096			Effect	trans	Estimate	Standard	DF	t Value	Pr > |t|
80	4	41	walk-trot-type1	190	-0.226	left	-0.010023						Error							Est	SE	BT (N)
81	4	41	walk-trot-type1	191	5.219	left	-0.009504			trans	Walk-trot-type1	-0.00946	0.000122	422	-77.82	<.0001		5.70825	Walk-trot-type1	-0.00946	0.000122	5.70825
82	4	41	walk-trot-type1	193	-1.5369	left	-0.010156			trans	Walk-trot-type2	-0.00948	0.00026	422	-36.44	<.0001		5.48523	Walk-trot-type2	-0.00948	0.00026	5.48523
83	4	41	walk-trot-type1	195	3.152	left	-0.009694			trans	Trot-walk-type1	-0.00929	0.00012	422	-77.07	<.0001		7.64263	Trot-walk-type1	-0.00929	0.00012	7.64263
84	4	41	walk-trot-type1	197	2.916	left	-0.009717			trans	Trot-walk-type2	-0.00972	0.00034	422	-28.54	<.0001		2.88066	Trot-walk-type2	-0.00972	0.00034	2.88066
85	4	41	walk-trot-type1	204	14.187	left	-0.008758			trans	Trot-canter-type1	-0.00957	0.000167	422	-57.24	<.0001		4.49321	Trot-canter-type1	-0.00957	0.000167	4.49321
86	4	41	walk-trot-type1	206	22.044	left	-0.008194			trans	Trot-canter-type2	-0.00995	0.000207	422	-48.08	<.0001		0.502513	Trot-canter-type2	-0.00995	0.000207	0.502513
87	4	41	walk-trot-type1	208	3.262	left	-0.009684			trans	Canter-trot-type1	-0.00891	0.000144	422	-61.93	<.0001		12.2334	Canter-trot-type1	-0.00891	0.000144	12.2334
88	4	41	walk-trot-type1	212	0.002	left	-0.01			trans	Canter-trot-type2	-0.00892	0.000247	422	-36.09	<.0001		12.1076	Canter-trot-type2	-0.00892	0.000247	12.1076
89	4	41	walk-trot-type1	214	3.389	left	-0.009672			trans	Canter-walk-type1	-0.009	0.000361	422	-24.92	<.0001		11.1111	Canter-walk-type1	-0.009	0.000361	11.1111
90	4	41	walk-trot-type1	216	4.011	left	-0.009614			trans	Walk-canter-type1	-0.0091	0.000189	422	-48.05	<.0001		9.89011	Walk-canter-type1	-0.0091	0.000189	9.89011
91	4	41	walk-trot-type1	218	4.78	left	-0.009544			trans	Canter-walk-type2	-0.01093	0.000915	422	-11.94	<.0001		-8.50869	Canter-walk-type2	-0.01093	0.000915	-8.50869
92	4	42	walk-trot-type1	220	6.2795	left	-0.009409			trans	Canter-trot-other	-0.0092	0.000905	422	-10.17	<.0001		8.69565	Canter-trot-other	-0.0092	0.000905	8.69565
93	4	42	walk-trot-type2	222	1.1384	left	-0.009887
94	4	42	walk-trot-type1	224	-5.2827	left	-0.010558			Differences of Least Squares Means
95	4	42	walk-trot-type1	226	1.2097	left	-0.00988			Effect	trans	_trans	Estimate	Standard	DF	t Value	Pr > |t|
96	4	42	walk-canter-type1	231	6.5691	left	-0.009384							Error
97	4	42	walk-trot-type1	236	6.451	left	-0.009394			trans	canter-trot-other	canter-trot-type1	-0.00029	0.000904	422	-0.32	0.7483
98	4	42	walk-canter-type1	238	7.6495	left	-0.009289			trans	canter-trot-other	canter-trot-type2	-0.00028	0.00093	422	-0.3	0.7655
99	4	42	walk-canter-type1	241	6.2934	left	-0.009408			trans	canter-trot-other	canter-walk-type1	-0.0002	0.000967	422	-0.21	0.8369
100	4	42	walk-trot-type2	249	4.5714	left	-0.009563			trans	canter-trot-other	canter-walk-type2	0.001733	0.001282	422	1.35	0.1772
101	4	42	walk-trot-type1	251	2.8406	left	-0.009724			trans	canter-trot-other	trot-canter-type1	0.000368	0.000909	422	0.41	0.6855
102	4	42	walk-canter-type1	253	6.5785	left	-0.009383			trans	canter-trot-other	trot-canter-type2	0.000755	0.000914	422	0.83	0.4092
103	4	42	walk-trot-type2	256	9.7072	left	-0.009115			trans	canter-trot-other	trot-walk-type1	8.8e-05	0.000904	422	0.1	0.9224
104	4	42	walk-canter-type1	258	10.5462	left	-0.009046			trans	canter-trot-other	trot-walk-type2	0.000521	0.000956	422	0.54	0.5863
105	4	42	walk-canter-type1	261	4.0641	left	-0.009609			trans	canter-trot-other	walk-canter-type1	-0.0001	0.000917	422	-0.11	0.9137
106	4	42	walk-canter-type1	263	8.2183	left	-0.009241			trans	canter-trot-other	walk-trot-type1	0.000261	0.000903	422	0.29	0.7732
107	4	43	walk-trot-type1	266	12.078	left	-0.008922			trans	canter-trot-other	walk-trot-type2	0.000282	0.000932	422	0.3	0.7626
108	4	43	walk-trot-type1	268	4.736	left	-0.009548			trans	canter-trot-type1	canter-trot-type2	1.3e-05	0.000256	422	0.05	0.9602
109	4	43	walk-trot-type1	270	12.264	left	-0.008908			trans	canter-trot-type1	canter-walk-type1	9.1e-05	0.000369	422	0.25	0.8047
110	4	43	walk-trot-type1	272	-5.2091	left	-0.01055			trans	canter-trot-type1	canter-walk-type2	0.002024	0.000919	422	2.2	0.0282
111	4	43	walk-trot-type1	274	-0.485	left	-0.010049			trans	canter-trot-type1	trot-canter-type1	0.000659	0.000175	422	3.77	0.0002
112	4	43	walk-trot-type1	275	-2.911	left	-0.0103			trans	canter-trot-type1	trot-canter-type2	0.001045	0.000214	422	4.89	<.0001
113	6	61	walk-trot-type1	298	6.2684	left	-0.00941			trans	canter-trot-type1	trot-walk-type1	0.000378	0.000139	422	2.73	0.0067
114	6	61	walk-trot-type1	300	7.1468	left	-0.009333			trans	canter-trot-type1	trot-walk-type2	0.000811	0.000345	422	2.35	0.0192
115	6	61	walk-canter-type1	302	4.6033	left	-0.00956			trans	canter-trot-type1	walk-canter-type1	0.000191	0.000202	422	0.95	0.3445
116	6	61	walk-canter-type1	304	6.7126	left	-0.009371			trans	canter-trot-type1	walk-trot-type1	0.000551	0.00014	422	3.94	<.0001
117	6	61	walk-trot-type1	307	11.9579	left	-0.008932			trans	canter-trot-type1	walk-trot-type2	0.000572	0.000269	422	2.13	0.0339
118	6	62	walk-trot-type2	309	-1.8044	left	-0.010184			trans	canter-trot-type2	canter-walk-type1	7.8e-05	0.00042	422	0.19	0.8519
119	6	62	walk-canter-type1	311	1.321	left	-0.00987			trans	canter-trot-type2	canter-walk-type2	0.002011	0.000942	422	2.14	0.0333
120	6	62	walk-canter-type1	316	2.6534	left	-0.009742			trans	canter-trot-type2	trot-canter-type1	0.000646	0.000271	422	2.39	0.0175
121	6	62	walk-canter-type1	319	-1.3116	left	-0.010133			trans	canter-trot-type2	trot-canter-type2	0.001032	0.000297	422	3.47	0.0006
122	6	62	walk-trot-type1	323	5.6	left	-0.00947			trans	canter-trot-type2	trot-walk-type1	0.000366	0.000244	422	1.5	0.1351
123	6	62	walk-trot-type1	325	5.245	left	-0.009502			trans	canter-trot-type2	trot-walk-type2	0.000799	0.000396	422	2.02	0.0444
124	6	62	walk-trot-type1	327	3.942	left	-0.009621			trans	canter-trot-type2	walk-canter-type1	0.000178	0.000281	422	0.63	0.526
125	6	63	walk-trot-type1	331	18.7213	left	-0.008423			trans	canter-trot-type2	walk-trot-type1	0.000538	0.000245	422	2.19	0.0289
126	6	63	walk-canter-type1	333	16.2254	left	-0.008604			trans	canter-trot-type2	walk-trot-type2	0.000559	0.000334	422	1.67	0.0948
127	6	63	walk-canter-type1	335	19.7055	left	-0.008354			trans	canter-walk-type1	canter-walk-type2	0.001933	0.000972	422	1.99	0.0474
128	6	63	walk-canter-type1	338	30.4145	left	-0.007668			trans	canter-walk-type1	trot-canter-type1	0.000568	0.000378	422	1.5	0.1337
129	6	63	walk-canter-type1	340	29.6634	left	-0.007712			trans	canter-walk-type1	trot-canter-type2	0.000954	0.000397	422	2.4	0.0167
130	6	63	walk-trot-type2	343	3.6859	left	-0.009645			trans	canter-walk-type1	trot-walk-type1	0.000287	0.00036	422	0.8	0.4248
131	6	63	walk-trot-type1	345	17.5047	left	-0.00851			trans	canter-walk-type1	trot-walk-type2	0.00072	0.000483	422	1.49	0.1365
132	7	71	walk-trot-type1	347	1.0651	left	-0.009895			trans	canter-walk-type1	walk-canter-type1	0.0001	0.000385	422	0.26	0.7957
133	7	71	walk-trot-type1	349	4.7945	left	-0.009542			trans	canter-walk-type1	walk-trot-type1	0.00046	0.000361	422	1.28	0.203
134	7	71	walk-trot-type1	351	-9.25	left	-0.011019			trans	canter-walk-type1	walk-trot-type2	0.000481	0.000429	422	1.12	0.2627
135	7	71	walk-trot-type1	353	-3.9011	left	-0.010406			trans	canter-walk-type2	trot-canter-type1	-0.00137	0.000925	422	-1.48	0.1406
136	7	72	walk-trot-type1	374	9.6558	left	-0.009119			trans	canter-walk-type2	trot-canter-type2	-0.00098	0.000932	422	-1.05	0.2943
137	7	72	walk-trot-type1	376	4.886	left	-0.009534			trans	canter-walk-type2	trot-walk-type1	-0.00165	0.000915	422	-1.8	0.0729
138	7	72	walk-trot-type1	389	25.6565	left	-0.007958			trans	canter-walk-type2	trot-walk-type2	-0.00121	0.00097	422	-1.25	0.2121
139	7	72	walk-canter-type1	398	18.5069	left	-0.008438			trans	canter-walk-type2	walk-canter-type1	-0.00183	0.000923	422	-1.99	0.0476
140	7	73	walk-trot-type1	401	4.1435	left	-0.009602			trans	canter-walk-type2	walk-trot-type1	-0.00147	0.000916	422	-1.61	0.1088
141	7	73	walk-trot-type1	405	1.7401	left	-0.009829			trans	canter-walk-type2	walk-trot-type2	-0.00145	0.000942	422	-1.54	0.1241
142	7	73	walk-trot-type1	415	1.966	left	-0.009807			trans	trot-canter-type1	trot-canter-type2	0.000386	0.000231	422	1.67	0.0949
143	8	81	walk-trot-type1	426	22.0042	left	-0.008196			trans	trot-canter-type1	trot-walk-type1	-0.00028	0.000164	422	-1.71	0.0873
144	8	81	walk-trot-type1	430	12.4068	left	-0.008896			trans	trot-canter-type1	trot-walk-type2	0.000152	0.000358	422	0.43	0.6705
145	8	81	walk-trot-type1	434	20.6346	left	-0.008289			trans	trot-canter-type1	walk-canter-type1	-0.00047	0.000224	422	-2.09	0.0376
146	8	81	walk-trot-type1	436	19.9838	left	-0.008334			trans	trot-canter-type1	walk-trot-type1	-0.00011	0.000162	422	-0.66	0.507
147	8	81	walk-canter-type1	439	28.9113	left	-0.007757			trans	trot-canter-type1	walk-trot-type2	-9e-05	0.000284	422	-0.31	0.7605
148	8	81	walk-trot-type1	442	13.9355	left	-0.008777			trans	trot-canter-type2	trot-walk-type1	-0.00067	0.000201	422	-3.31	0.001
149	8	81	walk-trot-type1	444	19.5077	left	-0.008368			trans	trot-canter-type2	trot-walk-type2	-0.00023	0.000375	422	-0.62	0.5332
150	8	81	walk-trot-type1	446	11.4544	left	-0.008972			trans	trot-canter-type2	walk-canter-type1	-0.00085	0.000253	422	-3.38	0.0008
151	8	81	walk-canter-type1	449	12.1023	left	-0.00892			trans	trot-canter-type2	walk-trot-type1	-0.00049	0.000201	422	-2.46	0.0143
152	8	81	walk-canter-type1	451	14.3964	left	-0.008742			trans	trot-canter-type2	walk-trot-type2	-0.00047	0.000305	422	-1.55	0.1214
153	8	82	walk-trot-type1	454	-0.6768	left	-0.010068			trans	trot-walk-type1	trot-walk-type2	0.000433	0.000337	422	1.28	0.1996
154	8	82	walk-trot-type1	456	-4.9214	left	-0.010518			trans	trot-walk-type1	walk-canter-type1	-0.00019	0.000186	422	-1.01	0.3143
155	8	82	walk-trot-type1	462	2.8013	left	-0.009728			trans	trot-walk-type1	walk-trot-type1	0.000172	0.000111	422	1.56	0.12
156	8	82	walk-trot-type1	464	0.239	left	-0.009976			trans	trot-walk-type1	walk-trot-type2	0.000194	0.000254	422	0.76	0.4457
157	8	83	walk-trot-type1	486	1.8721	left	-0.009816			trans	trot-walk-type2	walk-canter-type1	-0.00062	0.000365	422	-1.7	0.0897
158	1	11	trot-walk-type1	3	6.7918	left	-0.009364			trans	trot-walk-type2	walk-trot-type1	-0.00026	0.000338	422	-0.77	0.4419
159	1	11	trot-walk-type1	8	9.3521	left	-0.009145			trans	trot-walk-type2	walk-trot-type2	-0.00024	0.000406	422	-0.59	0.5563
160	1	11	trot-walk-type1	11	-1.9476	left	-0.010199			trans	walk-canter-type1	walk-trot-type1	0.00036	0.00019	422	1.9	0.0582
161	1	12	trot-walk-type1	13	17.9044	left	-0.008481			trans	walk-canter-type1	walk-trot-type2	0.000381	0.000295	422	1.29	0.1964
162	1	12	trot-walk-type1	17	27.4706	left	-0.007845			trans	walk-trot-type1	walk-trot-type2	2.1e-05	0.000255	422	0.08	0.9337
163	1	12	trot-canter-type1	22	4.7195	left	-0.009549
164	1	12	trot-walk-type1	25	2.5381	left	-0.009752
165	1	12	trot-walk-type1	29	17.3431	left	-0.008522
166	1	12	trot-walk-type1	35	4.2125	left	-0.009596
167	1	13	trot-walk-type2	40	7.9734	left	-0.009262
168	1	13	trot-canter-type2	43	1.6532	left	-0.009837
169	1	13	trot-walk-type1	45	1.736	left	-0.009829
170	1	13	trot-walk-type1	49	-5.085	left	-0.010536
171	1	13	trot-walk-type1	54	-4.2179	left	-0.01044
172	2	21	trot-canter-type1	58	7.026	left	-0.009344
173	2	21	trot-canter-type1	60	5.866	left	-0.009446
174	2	21	trot-canter-type1	62	11.001	left	-0.009009
175	2	21	trot-canter-type2	66	0.467	left	-0.009954
176	2	21	trot-walk-type2	68	-0.644	left	-0.010065
177	2	21	trot-canter-type1	69	-1.21	left	-0.010122
178	2	21	trot-canter-type2	71	5.954	left	-0.009438
179	2	21	trot-walk-type1	74	-0.172	left	-0.010017
180	2	21	trot-canter-type1	76	1.912	left	-0.009812
181	2	21	trot-canter-type1	78	14.369	left	-0.008744
182	2	21	trot-canter-type2	80	-9.234	left	-0.011017
183	2	21	trot-canter-type2	82	-4.642	left	-0.010487
184	2	21	trot-canter-type2	85	-8.2567	left	-0.0109
185	2	21	trot-canter-type2	86	-4.952	left	-0.010521
186	2	21	trot-walk-type1	88	33.832	left	-0.007472
187	2	21	trot-canter-type2	90	-10.8379	left	-0.011216
188	2	21	trot-canter-type2	92	-8.5768	left	-0.010938
189	2	21	trot-walk-type1	94	-3.206	left	-0.010331
190	2	21	trot-walk-type1	96	3.996	left	-0.009616
191	2	21	trot-walk-type1	99	-5.998	left	-0.010638
192	2	21	trot-walk-type1	100	-10.5954	left	-0.011185
193	2	22	trot-walk-type1	102	-4.9668	left	-0.010523
194	2	22	trot-walk-type1	104	0.8454	left	-0.009916
195	2	22	trot-walk-type1	106	9.7038	left	-0.009115
196	2	22	trot-walk-type1	108	8.7228	left	-0.009198
197	2	22	trot-walk-type1	110	0.2321	left	-0.009977
198	2	22	trot-walk-type1	112	0.7547	left	-0.009925
199	2	22	trot-canter-type2	114	-0.2516	left	-0.010025
200	2	22	trot-walk-type1	116	0.7317	left	-0.009927
201	2	22	trot-canter-type2	118	-3.615	left	-0.010375
202	2	22	trot-walk-type1	120	2.9354	left	-0.009715
203	2	22	trot-walk-type1	122	2.0621	left	-0.009798
204	2	22	trot-walk-type1	124	-1.36	left	-0.010138
205	2	22	trot-walk-type1	126	1.2592	left	-0.009876
206	2	22	trot-walk-type1	128	-3.0242	left	-0.010312
207	2	22	trot-walk-type1	130	-1.0173	left	-0.010103
208	2	22	trot-walk-type1	132	1.2199	left	-0.009879
209	2	22	trot-walk-type1	134	-4.4332	left	-0.010464
210	2	22	trot-walk-type1	136	-1.8505	left	-0.010189
211	2	22	trot-walk-type1	138	-2.8995	left	-0.010299
212	2	23	trot-walk-type1	140	3.0897	left	-0.0097
213	2	23	trot-walk-type1	142	-2.1986	left	-0.010225
214	2	23	trot-canter-type1	145	7.6445	left	-0.00929
215	2	23	trot-canter-type1	147	1.8088	left	-0.009822
216	2	23	trot-canter-type2	148	19.9418	left	-0.008337
217	2	23	trot-walk-type1	150	-1.5173	left	-0.010154
218	2	23	trot-walk-type1	152	3.0897	left	-0.0097
219	2	23	trot-walk-type1	154	-2.1986	left	-0.010225
220	2	23	trot-canter-type1	157	7.6445	left	-0.00929
221	2	23	trot-canter-type1	159	1.8088	left	-0.009822
222	2	23	trot-canter-type2	160	19.9418	left	-0.008337
223	2	23	trot-walk-type1	162	-1.5173	left	-0.010154
224	2	23	trot-walk-type1	165	-3.1103	left	-0.010321
225	2	23	trot-walk-type1	167	6.4906	left	-0.009391
226	2	23	trot-walk-type1	169	3.8409	left	-0.00963
227	2	23	trot-walk-type1	171	8.0113	left	-0.009258
228	2	23	trot-walk-type1	173	-0.3538	left	-0.010036
229	2	23	trot-walk-type1	175	19.0394	left	-0.008401
230	2	23	trot-walk-type1	177	-10.7624	left	-0.011206
231	2	23	trot-walk-type1	179	-0.1729	left	-0.010017
232	2	23	trot-canter-type2	182	3.2869	left	-0.009682
233	2	23	trot-walk-type1	187	19.9499	left	-0.008337
234	2	23	trot-walk-type1	189	-0.2084	left	-0.010021
235	4	41	trot-walk-type1	192	9.998	left	-0.009091
236	4	41	trot-walk-type1	194	3.911	left	-0.009624
237	4	41	trot-walk-type1	196	-3.236	left	-0.010334
238	4	41	trot-walk-type1	198	0.337	left	-0.009966
239	4	41	trot-canter-type1	200	9.616	left	-0.009123
240	4	41	trot-walk-type1	202	-1.773	left	-0.010181
241	4	41	trot-walk-type1	203	3.951	left	-0.00962
242	4	41	trot-walk-type1	205	-3.738	left	-0.010388
243	4	41	trot-walk-type1	207	3.383	left	-0.009673
244	4	41	trot-canter-type1	209	-2.29	left	-0.010234
245	4	41	trot-walk-type1	211	-2.011	left	-0.010205
246	4	41	trot-walk-type1	213	7.981	left	-0.009261
247	4	41	trot-walk-type1	215	3.58	left	-0.009654
248	4	41	trot-walk-type1	217	12.514	left	-0.008888
249	4	41	trot-walk-type1	219	9.579	left	-0.009126
250	4	42	trot-walk-type1	221	-9.0381	left	-0.010994
251	4	42	trot-walk-type1	223	4.9181	left	-0.009531
252	4	42	trot-walk-type2	225	4.2822	left	-0.009589
253	4	42	trot-walk-type2	227	8.1491	left	-0.009246
254	4	42	trot-canter-type2	228	16.2937	left	-0.008599
255	4	42	trot-walk-type1	230	15.6592	left	-0.008646
256	4	42	trot-canter-type2	233	11.9967	left	-0.008929
257	4	42	trot-walk-type1	235	11.5006	left	-0.008969
258	4	42	trot-walk-type1	237	1.0973	left	-0.009891
259	4	42	trot-walk-type2	240	11.9147	left	-0.008935
260	4	42	trot-walk-type1	243	25.3251	left	-0.007979
261	4	42	trot-canter-type1	246	15.2942	left	-0.008673
262	4	42	trot-walk-type1	248	13.5477	left	-0.008807
263	4	42	trot-walk-type1	250	5.8	left	-0.009452
264	4	42	trot-walk-type1	252	11.9558	left	-0.008932
265	4	42	trot-walk-type1	255	5.3352	left	-0.009494
266	4	42	trot-walk-type1	257	2.0306	left	-0.009801
267	4	42	trot-walk-type1	260	29.2796	left	-0.007735
268	4	42	trot-walk-type1	262	23.5512	left	-0.008094
269	4	42	trot-walk-type2	265	1.538	left	-0.009849
270	4	43	trot-walk-type1	267	7.079	left	-0.009339
271	4	43	trot-walk-type1	269	1.219	left	-0.00988
272	4	43	trot-walk-type1	271	-2.049	left	-0.010209
273	4	43	trot-walk-type1	273	4.502	left	-0.009569
274	4	43	trot-walk-type1	276	4.795	left	-0.009542
275	6	61	trot-walk-type1	299	13.8163	left	-0.008786
276	6	61	trot-walk-type1	301	8.3688	left	-0.009228
277	6	61	trot-walk-type1	306	17.2291	left	-0.00853
278	6	61	trot-walk-type1	308	-0.8165	left	-0.010082
279	6	62	trot-walk-type1	310	7.631	left	-0.009291
280	6	62	trot-walk-type1	313	36.951	left	-0.007302
281	6	62	trot-walk-type1	315	45.605	left	-0.006868
282	6	62	trot-walk-type1	318	53.463	left	-0.006516
283	6	62	trot-canter-type2	321	0.521	left	-0.009948
284	6	62	trot-walk-type1	324	49.89	left	-0.006672
285	6	62	trot-walk-type1	326	18.248	left	-0.008457
286	6	62	trot-walk-type1	328	2.006	left	-0.009803
287	6	62	trot-walk-type1	330	0.551	left	-0.009945
288	6	63	trot-walk-type1	332	15.3253	left	-0.008671
289	6	63	trot-walk-type1	337	26.5817	left	-0.0079
290	6	63	trot-walk-type1	342	43.6253	left	-0.006963
291	6	63	trot-walk-type1	344	66.0963	left	-0.006021
292	6	63	trot-walk-type1	346	18.2712	left	-0.008455
293	7	71	trot-walk-type1	348	17.311	left	-0.008524
294	7	71	trot-walk-type1	350	27.8061	left	-0.007824
295	7	71	trot-walk-type1	352	36.5024	left	-0.007326
296	7	71	trot-canter-type1	354	-3.9627	left	-0.010413
297	7	71	trot-canter-type1	356	-2.1869	left	-0.010224
298	7	72	trot-walk-type1	375	-0.3753	left	-0.010038
299	7	72	trot-canter-type1	377	-11.272	left	-0.01127
300	7	72	trot-canter-type1	379	14.0601	left	-0.008767
301	7	72	trot-canter-type1	381	-2.9837	left	-0.010308
302	7	72	trot-walk-type1	383	-11.7614	left	-0.011333
303	7	72	trot-canter-type1	384	14.3418	left	-0.008746
304	7	72	trot-walk-type1	386	75.6881	left	-0.005692
305	7	72	trot-canter-type1	387	36.4709	left	-0.007328
306	7	72	trot-canter-type1	390	15.4394	left	-0.008663
307	7	72	trot-canter-type1	392	94.0369	left	-0.005154
308	7	72	trot-canter-type1	394	11.3916	left	-0.008977
309	7	72	trot-canter-type1	396	4.7001	left	-0.009551
310	7	72	trot-walk-type1	397	85.6677	left	-0.005386
311	7	72	trot-walk-type1	400	0.2101	left	-0.009979
312	7	73	trot-canter-type1	402	-6.8032	left	-0.01073
313	7	73	trot-walk-type1	404	-7.3734	left	-0.010796
314	7	73	trot-canter-type1	406	-2.8058	left	-0.010289
315	7	73	trot-canter-type1	408	-0.2786	left	-0.010028
316	7	73	trot-canter-type1	410	19.6395	left	-0.008358
317	7	73	trot-canter-type2	411	-1.7359	left	-0.010177
318	7	73	trot-canter-type1	413	4.0138	left	-0.009614
319	7	73	trot-canter-type1	416	-5.5814	left	-0.010591
320	7	73	trot-canter-type1	417	-7.3656	left	-0.010795
321	7	73	trot-canter-type1	419	13.1873	left	-0.008835
322	7	73	trot-canter-type1	420	-4.9942	left	-0.010526
323	7	73	trot-canter-type1	422	-0.9085	left	-0.010092
324	7	73	trot-canter-type1	424	0.3125	left	-0.009969
325	8	81	trot-canter-type1	427	-7.5418	left	-0.010816
326	8	81	trot-walk-type1	429	13.0908	left	-0.008842
327	8	81	trot-canter-type2	431	-1.6393	left	-0.010167
328	8	81	trot-walk-type1	433	27.7653	left	-0.007827
329	8	81	trot-walk-type1	435	-2.0887	left	-0.010213
330	8	81	trot-canter-type2	437	-9.9504	left	-0.011105
331	8	81	trot-walk-type1	441	52.3152	left	-0.006565
332	8	81	trot-walk-type1	443	27.9575	left	-0.007815
333	8	81	trot-walk-type1	445	7.4148	left	-0.00931
334	8	81	trot-canter-type1	447	15.0579	left	-0.008691
335	8	81	trot-walk-type1	453	15.8713	left	-0.00863
336	8	82	trot-walk-type1	455	-4.1793	left	-0.010436
337	8	82	trot-canter-type2	457	-3.7137	left	-0.010386
338	8	82	trot-canter-type1	459	-4.8186	left	-0.010506
339	8	82	trot-walk-type1	461	7.9465	left	-0.009264
340	8	82	trot-walk-type1	463	-7.9036	left	-0.010858
341	1	11	canter-trot-type1	2	4.4833	left	-0.009571
342	1	11	canter-trot-type1	5	0.183	left	-0.009982
343	1	11	canter-trot-type1	7	7.1617	left	-0.009332
344	1	11	canter-trot-type1	10	-3.731	left	-0.010388
345	1	12	canter-trot-type2	21	9.0139	left	-0.009173
346	1	12	canter-trot-type2	23	27.6771	left	-0.007832
347	1	12	canter-trot-type1	24	24.309	left	-0.008044
348	1	12	canter-trot-type1	28	30.2224	left	-0.007679
349	1	13	canter-trot-type2	44	14.9886	left	-0.008697
350	1	13	canter-trot-type2	47	-6.9348	left	-0.010745
351	1	13	canter-trot-type2	48	-3.3108	left	-0.010342
352	1	13	canter-trot-type1	51	5.3486	left	-0.009492
353	1	13	canter-trot-type1	53	-1.4198	left	-0.010144
354	2	21	canter-trot-other	59	1.1715	left	-0.009884
355	2	21	canter-trot-type1	61	18.0835	left	-0.008469
356	2	21	canter-trot-type1	63	1.4885	left	-0.009853
357	2	21	canter-trot-type1	67	9.7175	left	-0.009114
358	2	21	canter-trot-type1	70	-2.6665	left	-0.010274
359	2	21	canter-trot-type1	72	3.6725	left	-0.009646
360	2	21	canter-trot-type1	77	1.7735	left	-0.009826
361	2	21	canter-trot-type1	79	6.7075	left	-0.009371
362	2	21	canter-trot-type1	81	8.0925	left	-0.009251
363	2	21	canter-trot-type1	83	-1.4155	left	-0.010144
364	2	21	canter-trot-type1	87	-0.7345	left	-0.010074
365	2	21	canter-trot-type1	91	3.6045	left	-0.009652
366	2	21	canter-trot-type1	93	13.0185	left	-0.008848
367	2	22	canter-trot-type1	115	3.2747	left	-0.009683
368	2	22	canter-trot-type1	119	-5.3245	left	-0.010562
369	4	41	canter-trot-type1	199	15.221	left	-0.008679
370	4	41	canter-trot-type1	201	19.328	left	-0.00838
371	4	41	canter-trot-type1	210	10.917	left	-0.009016
372	4	42	canter-trot-type2	229	6.5454	left	-0.009386
373	4	42	canter-trot-type2	232	4.2444	left	-0.009593
374	4	42	canter-trot-type1	234	18.1935	left	-0.008461
375	4	42	canter-trot-type2	239	1.5935	left	-0.009843
376	4	42	canter-trot-type1	242	27.7486	left	-0.007828
377	4	42	canter-trot-type1	244	-8.3795	left	-0.010915
378	4	42	canter-trot-type1	245	13.9354	left	-0.008777
379	4	42	canter-trot-type1	247	19.8904	left	-0.008341
380	4	42	canter-trot-type1	254	4.9018	left	-0.009533
381	4	42	canter-trot-type2	259	10.0543	left	-0.009086
382	4	42	canter-trot-type1	264	9.3457	left	-0.009145
383	6	61	canter-walk-type1	303	6.4527	left	-0.009394
384	6	61	canter-trot-type2	305	4.881	left	-0.009535
385	6	62	canter-trot-type1	312	35.4345	left	-0.007384
386	6	62	canter-trot-type1	314	50.9395	left	-0.006625
387	6	62	canter-trot-type2	317	27.3915	left	-0.00785
388	6	62	canter-trot-type2	320	40.3705	left	-0.007124
389	6	62	canter-trot-type1	322	46.8225	left	-0.006811
390	6	62	canter-trot-type1	329	20.8875	left	-0.008272
391	6	63	canter-walk-type2	334	-2.4523	left	-0.010251
392	6	63	canter-trot-type1	336	-15.4783	left	-0.011831
393	6	63	canter-walk-type1	339	6.6721	left	-0.009375
394	6	63	canter-trot-type1	341	-15.4479	left	-0.011827
395	7	71	canter-trot-type1	355	8.3981	left	-0.009225
396	7	72	canter-trot-type1	378	22.5099	left	-0.008163
397	7	72	canter-trot-type1	380	26.9945	left	-0.007874
398	7	72	canter-trot-type1	382	-8.3004	left	-0.010905
399	7	72	canter-trot-type1	385	52.7846	left	-0.006545
400	7	72	canter-walk-type1	388	33.7463	left	-0.007477
401	7	72	canter-trot-type2	391	33.9656	left	-0.007465
402	7	72	canter-trot-type1	393	27.6236	left	-0.007836
403	7	72	canter-trot-type2	395	48.5838	left	-0.00673
404	7	72	canter-trot-type2	399	-10.6049	left	-0.011186
405	7	73	canter-trot-type1	403	10.6375	left	-0.009039
406	7	73	canter-trot-type1	407	2.6668	left	-0.00974
407	7	73	canter-trot-type1	409	15.5856	left	-0.008652
408	7	73	canter-trot-type1	412	63.2378	left	-0.006126
409	7	73	canter-trot-type1	414	46.9462	left	-0.006805
410	7	73	canter-trot-type1	418	19.039	left	-0.008401
411	7	73	canter-trot-type1	421	4.8327	left	-0.009539
412	7	73	canter-trot-type1	423	17.0777	left	-0.008541
413	7	73	canter-trot-type1	425	-2.7158	left	-0.010279
414	8	81	canter-trot-type1	428	-5.1047	left	-0.010538
415	8	81	canter-trot-type1	432	6.6834	left	-0.009374
416	8	81	canter-walk-type1	438	-2.7697	left	-0.010285
417	8	81	canter-walk-type1	440	13.9257	left	-0.008778
418	8	81	canter-walk-type1	448	14.58	left	-0.008728
419	8	81	canter-walk-type1	450	35.5665	left	-0.007376
420	8	81	canter-trot-type1	452	17.7539	left	-0.008492
421	8	82	canter-trot-type1	458	5.4727	left	-0.009481
422	8	82	canter-trot-type1	460	18.128	left	-0.008465
423	1	11	walk-canter-type1	1	-1.5299	right	-0.010155
424	1	11	walk-canter-type1	4	-1.4796	right	-0.01015
425	1	11	walk-canter-type1	6	0.7372	right	-0.009927
426	1	11	walk-canter-type1	9	2.1598	right	-0.009789
427	1	12	walk-trot-type1	12	3.7608	right	-0.009638
428	1	12	walk-trot-type1	14	10.5561	right	-0.009045
429	1	12	walk-trot-type1	15	1.1029	right	-0.009891
430	1	12	walk-trot-type1	16	29.2019	right	-0.00774
431	1	12	walk-trot-type2	18	1.33	right	-0.009869
432	1	12	walk-trot-type2	19	2.1279	right	-0.009792
433	1	12	walk-canter-type1	20	6.6713	right	-0.009375
434	1	12	walk-trot-type1	26	3.4372	right	-0.009668
435	1	12	walk-canter-type1	27	2.871	right	-0.009721
436	1	12	walk-trot-type1	30	-2.0391	right	-0.010208
437	1	12	walk-trot-type1	31	-1.3301	right	-0.010135
438	1	12	walk-trot-type1	32	-0.5544	right	-0.010056
439	1	12	walk-trot-type1	33	-4.4782	right	-0.010469
440	1	12	walk-trot-type1	34	-5.6063	right	-0.010594
441	1	12	walk-trot-type1	36	1.1317	right	-0.009888
442	1	12	walk-trot-type1	37	8.2172	right	-0.009241
443	1	12	walk-trot-type1	38	-2.5024	right	-0.010257
444	1	13	walk-trot-type1	39	8.6858	right	-0.009201
445	1	13	walk-trot-type1	41	16.0715	right	-0.008615
446	1	13	walk-trot-type1	42	9.5318	right	-0.00913
447	1	13	walk-canter-type1	46	10.0668	right	-0.009085
448	1	13	walk-canter-type1	50	11.8924	right	-0.008937
449	1	13	walk-canter-type1	52	12.2242	right	-0.008911
450	1	13	walk-trot-type1	55	6.2504	right	-0.009412
451	1	13	walk-trot-type1	56	8.6352	right	-0.009205
452	2	21	walk-trot-type2	57	5.7635	right	-0.009455
453	2	21	walk-trot-type1	64	6.8855	right	-0.009356
454	2	21	walk-trot-type1	65	0.8667	right	-0.009914
455	2	21	walk-trot-type1	73	15.9315	right	-0.008626
456	2	21	walk-trot-type1	75	10.0795	right	-0.009084
457	2	21	walk-trot-type1	84	4.3293	right	-0.009585
458	2	21	walk-trot-type1	89	12.9835	right	-0.008851
459	2	21	walk-trot-type1	95	6.7335	right	-0.009369
460	2	21	walk-trot-type1	97	10.2885	right	-0.009067
461	2	21	walk-trot-type1	98	4.9925	right	-0.009524
462	2	22	walk-trot-type1	101	1.8776	right	-0.009816
463	2	22	walk-trot-type1	103	0.0291	right	-0.009997
464	2	22	walk-trot-type1	105	6.8836	right	-0.009356
465	2	22	walk-trot-type2	107	26.7812	right	-0.007888
466	2	22	walk-trot-type1	109	-2.2561	right	-0.010231
467	2	22	walk-trot-type1	111	10.7371	right	-0.00903
468	2	22	walk-trot-type1	113	1.3795	right	-0.009864
469	2	22	walk-trot-type1	117	9.2202	right	-0.009156
470	2	22	walk-trot-type1	121	3.5677	right	-0.009656
471	2	22	walk-trot-type1	123	6.9087	right	-0.009354
472	2	22	walk-trot-type2	125	5.5925	right	-0.00947
473	2	22	walk-trot-type2	127	3.1446	right	-0.009695
474	2	22	walk-trot-type1	129	10.7714	right	-0.009028
475	2	22	walk-trot-type1	131	1.6066	right	-0.009842
476	2	22	walk-trot-type1	133	7.1199	right	-0.009335
477	2	22	walk-trot-type2	135	4.8621	right	-0.009536
478	2	22	walk-trot-type1	137	2.8795	right	-0.00972
479	2	23	walk-trot-type1	139	2.7698	right	-0.00973
480	2	23	walk-trot-type1	141	11.8124	right	-0.008944
481	2	23	walk-trot-type1	143	13.072	right	-0.008844
482	2	23	walk-trot-type1	144	6.7501	right	-0.009368
483	2	23	walk-trot-type1	151	2.7698	right	-0.00973
484	2	23	walk-trot-type1	153	11.8124	right	-0.008944
485	2	23	walk-trot-type1	155	13.072	right	-0.008844
486	2	23	walk-trot-type1	156	6.7501	right	-0.009368
487	2	23	walk-trot-type1	163	1.0119	right	-0.0099
488	2	23	walk-trot-type1	164	-2.4154	right	-0.010248
489	2	23	walk-trot-type2	166	6.733	right	-0.009369
490	2	23	walk-trot-type1	168	2.4602	right	-0.00976
491	2	23	walk-trot-type1	170	-0.5037	right	-0.010051
492	2	23	walk-trot-type1	172	4.9067	right	-0.009532
493	2	23	walk-trot-type1	174	4.7888	right	-0.009543
494	2	23	walk-trot-type1	176	7.4035	right	-0.009311
495	2	23	walk-trot-type1	178	6.3686	right	-0.009401
496	2	23	walk-trot-type1	180	2.3627	right	-0.009769
497	2	23	walk-trot-type1	181	-0.6687	right	-0.010067
498	2	23	walk-trot-type1	184	0.9785	right	-0.009903
499	2	23	walk-trot-type1	185	0.7763	right	-0.009923
500	2	23	walk-trot-type2	186	3.3472	right	-0.009676
501	2	23	walk-trot-type1	188	0.4879	right	-0.009951
502	4	41	walk-trot-type1	190	1.9262	right	-0.009811
503	4	41	walk-trot-type1	191	7.8332	right	-0.009274
504	4	41	walk-trot-type1	193	0.2865	right	-0.009971
505	4	41	walk-trot-type1	195	10.8682	right	-0.00902
506	4	41	walk-trot-type1	197	-1.2565	right	-0.010127
507	4	41	walk-trot-type1	204	7.0652	right	-0.00934
508	4	41	walk-trot-type1	206	12.7042	right	-0.008873
509	4	41	walk-trot-type1	208	2.7172	right	-0.009735
510	4	41	walk-trot-type1	212	1.9822	right	-0.009806
511	4	41	walk-trot-type1	214	7.5292	right	-0.0093
512	4	41	walk-trot-type1	216	2.7132	right	-0.009736
513	4	41	walk-trot-type1	218	0.4292	right	-0.009957
514	4	42	walk-trot-type1	220	-6.1513	right	-0.010655
515	4	42	walk-trot-type2	222	-6.831	right	-0.010733
516	4	42	walk-trot-type1	224	10.4448	right	-0.009054
517	4	42	walk-trot-type1	226	1.4437	right	-0.009858
518	4	42	walk-canter-type1	231	9.7145	right	-0.009115
519	4	42	walk-trot-type1	236	-9.7532	right	-0.011081
520	4	42	walk-canter-type1	238	16.071	right	-0.008615
521	4	42	walk-canter-type1	241	9.4138	right	-0.00914
522	4	42	walk-trot-type2	249	-1.2614	right	-0.010128
523	4	42	walk-trot-type1	251	5.4873	right	-0.00948
524	4	42	walk-canter-type1	253	7.5316	right	-0.0093
525	4	42	walk-trot-type2	256	3.3963	right	-0.009672
526	4	42	walk-canter-type1	258	6.8835	right	-0.009356
527	4	42	walk-canter-type1	261	4.2459	right	-0.009593
528	4	42	walk-canter-type1	263	-12.3716	right	-0.011412
529	4	43	walk-trot-type1	266	-0.597	right	-0.01006
530	4	43	walk-trot-type1	268	-4.988	right	-0.010525
531	4	43	walk-trot-type1	270	-7.72	right	-0.010837
532	4	43	walk-trot-type1	272	-5.03	right	-0.01053
533	4	43	walk-trot-type1	274	5.352	right	-0.009492
534	4	43	walk-trot-type1	275	4.411	right	-0.009578
535	4	43	walk-canter-type1	277	14.845	right	-0.008707
536	4	43	walk-trot-type1	280	12.86	right	-0.008861
537	4	43	walk-canter-type1	287	16.131	right	-0.008611
538	4	43	walk-trot-type1	290	7.471	right	-0.009305
539	4	43	walk-trot-type1	292	2.654	right	-0.009741
540	4	43	walk-trot-type1	294	-2.483	right	-0.010255
541	4	43	walk-trot-type1	296	5.504	right	-0.009478
542	6	61	walk-trot-type1	298	4.6863	right	-0.009552
543	6	61	walk-trot-type1	300	3.548	right	-0.009657
544	6	61	walk-canter-type1	302	10.6405	right	-0.009038
545	6	61	walk-canter-type1	304	3.4967	right	-0.009662
546	6	61	walk-trot-type1	307	3.0483	right	-0.009704
547	6	62	walk-trot-type2	309	-5.4442	right	-0.010576
548	6	62	walk-canter-type1	311	10.5736	right	-0.009044
549	6	62	walk-canter-type1	316	7.9336	right	-0.009265
550	6	62	walk-canter-type1	319	12.8116	right	-0.008864
551	6	62	walk-trot-type1	323	-0.6455	right	-0.010065
552	6	62	walk-trot-type1	325	2.1966	right	-0.009785
553	6	62	walk-trot-type1	327	7.9076	right	-0.009267
554	6	63	walk-trot-type1	331	0.6707	right	-0.009933
555	6	63	walk-canter-type1	333	12.8203	right	-0.008864
556	6	63	walk-canter-type1	335	43.0356	right	-0.006991
557	6	63	walk-canter-type1	338	15.9312	right	-0.008626
558	6	63	walk-canter-type1	340	36.6329	right	-0.007319
559	6	63	walk-trot-type2	343	13.6783	right	-0.008797
560	6	63	walk-trot-type1	345	0.6324	right	-0.009937
561	7	71	walk-trot-type1	347	-10.0964	right	-0.011123
562	7	71	walk-trot-type1	349	-1.9468	right	-0.010199
563	7	71	walk-trot-type1	351	3.0651	right	-0.009703
564	7	71	walk-trot-type1	353	-6.5797	right	-0.010704
565	7	72	walk-trot-type1	374	7.5254	right	-0.0093
566	7	72	walk-trot-type1	376	6.7182	right	-0.00937
567	7	72	walk-trot-type1	389	48.0957	right	-0.006752
568	7	72	walk-canter-type1	398	22.9257	right	-0.008135
569	7	73	walk-trot-type1	401	6.8963	right	-0.009355
570	7	73	walk-trot-type1	405	6.1722	right	-0.009419
571	7	73	walk-trot-type1	415	8.5897	right	-0.009209
572	8	81	walk-trot-type1	426	21.5128	right	-0.00823
573	8	81	walk-trot-type1	430	15.8328	right	-0.008633
574	8	81	walk-trot-type1	434	21.6263	right	-0.008222
575	8	81	walk-trot-type1	436	24.4833	right	-0.008033
576	8	81	walk-canter-type1	439	30.5378	right	-0.007661
577	8	81	walk-trot-type1	442	18.3837	right	-0.008447
578	8	81	walk-trot-type1	444	19.674	right	-0.008356
579	8	81	walk-trot-type1	446	32.7222	right	-0.007535
580	8	81	walk-canter-type1	449	34.9169	right	-0.007412
581	8	81	walk-canter-type1	451	28.166	right	-0.007802
582	8	82	walk-trot-type1	454	3.2447	right	-0.009686
583	8	82	walk-trot-type1	456	-3.8059	right	-0.010396
584	8	82	walk-trot-type1	462	10.6249	right	-0.00904
585	8	82	walk-trot-type1	464	3.0717	right	-0.009702
586	8	82	walk-trot-type1	466	-3.2897	right	-0.01034
587	8	82	walk-trot-type1	468	3.5947	right	-0.009653
588	8	82	walk-trot-type1	472	-6.4554	right	-0.01069
589	8	82	walk-trot-type1	474	-0.005	right	-0.01
590	8	82	walk-trot-type1	477	0.2091	right	-0.009979
591	8	82	walk-trot-type1	480	-2.2536	right	-0.010231
592	8	82	walk-trot-type1	481	-3.9893	right	-0.010416
593	8	82	walk-trot-type1	484	-0.7676	right	-0.010077
594	8	83	walk-trot-type1	486	5.4328	right	-0.009485
595	8	83	walk-trot-type1	488	5.3598	right	-0.009491
596	8	83	walk-trot-type1	490	8.8301	right	-0.009189
597	8	83	walk-trot-type1	494	14.5759	right	-0.008728
598	8	83	walk-trot-type1	498	6.8369	right	-0.00936
599	8	83	walk-trot-type1	500	2.821	right	-0.009726
600	8	83	walk-trot-type1	502	9.4626	right	-0.009136
601	8	83	walk-trot-type1	504	4.7661	right	-0.009545
602	8	83	walk-trot-type1	506	8.6433	right	-0.009204
603	8	83	walk-trot-type1	508	15.8851	right	-0.008629
604	1	11	trot-walk-type1	3	1.9168	right	-0.009812
605	1	11	trot-walk-type1	8	5.3314	right	-0.009494
606	1	11	trot-walk-type1	11	4.1519	right	-0.009601
607	1	12	trot-walk-type1	13	14.7546	right	-0.008714
608	1	12	trot-walk-type1	17	21.7388	right	-0.008214
609	1	12	trot-canter-type1	22	0.1734	right	-0.009983
610	1	12	trot-walk-type1	25	-3.1302	right	-0.010323
611	1	12	trot-walk-type1	29	11.3356	right	-0.008982
612	1	12	trot-walk-type1	35	3.1125	right	-0.009698
613	1	13	trot-walk-type2	40	11.2969	right	-0.008985
614	1	13	trot-canter-type2	43	-2.8497	right	-0.010293
615	1	13	trot-walk-type1	45	8.1576	right	-0.009246
616	1	13	trot-walk-type1	49	-7.8347	right	-0.01085
617	1	13	trot-walk-type1	54	-3.6152	right	-0.010375
618	2	21	trot-canter-type1	58	2.184	right	-0.009786
619	2	21	trot-canter-type1	60	10.055	right	-0.009086
620	2	21	trot-canter-type1	62	4.729	right	-0.009548
621	2	21	trot-canter-type2	66	-1.257	right	-0.010127
622	2	21	trot-walk-type2	68	-4.31	right	-0.01045
623	2	21	trot-canter-type1	69	-2.035	right	-0.010208
624	2	21	trot-canter-type2	71	6.626	right	-0.009379
625	2	21	trot-walk-type1	74	-5.614	right	-0.010595
626	2	21	trot-canter-type1	76	0.889	right	-0.009912
627	2	21	trot-canter-type1	78	17.58	right	-0.008505
628	2	21	trot-canter-type2	80	-14.0034	right	-0.011628
629	2	21	trot-canter-type2	82	-8.4882	right	-0.010928
630	2	21	trot-canter-type2	85	-9.9606	right	-0.011106
631	2	21	trot-canter-type2	86	-4.177	right	-0.010436
632	2	21	trot-walk-type1	88	24.958	right	-0.008003
633	2	21	trot-canter-type2	90	-10.551	right	-0.01118
634	2	21	trot-canter-type2	92	-7.388	right	-0.010798
635	2	21	trot-walk-type1	94	-4.192	right	-0.010438
636	2	21	trot-walk-type1	96	7.232	right	-0.009326
637	2	21	trot-walk-type1	99	-6.221	right	-0.010663
638	2	21	trot-walk-type1	100	-13.9327	right	-0.011619
639	2	22	trot-walk-type1	102	0.3153	right	-0.009969
640	2	22	trot-walk-type1	104	-9.7259	right	-0.011077
641	2	22	trot-walk-type1	106	-9.1639	right	-0.011009
642	2	22	trot-walk-type1	108	29.6908	right	-0.007711
643	2	22	trot-walk-type1	110	2.8897	right	-0.009719
644	2	22	trot-walk-type1	112	6.1054	right	-0.009425
645	2	22	trot-canter-type2	114	-3.7367	right	-0.010388
646	2	22	trot-walk-type1	116	-2.1981	right	-0.010225
647	2	22	trot-canter-type2	118	-2.0711	right	-0.010211
648	2	22	trot-walk-type1	120	2.8851	right	-0.00972
649	2	22	trot-walk-type1	122	0.9505	right	-0.009906
650	2	22	trot-walk-type1	124	-0.276	right	-0.010028
651	2	22	trot-walk-type1	126	-3.6806	right	-0.010382
652	2	22	trot-walk-type1	128	-2.5838	right	-0.010265
653	2	22	trot-walk-type1	130	-0.4428	right	-0.010044
654	2	22	trot-walk-type1	132	-1.457	right	-0.010148
655	2	22	trot-walk-type1	134	-0.7865	right	-0.010079
656	2	22	trot-walk-type1	136	0.1169	right	-0.009988
657	2	22	trot-walk-type1	138	-0.6415	right	-0.010065
658	2	23	trot-walk-type1	140	4.3057	right	-0.009587
659	2	23	trot-walk-type1	142	6.4227	right	-0.009396
660	2	23	trot-canter-type1	145	15.5251	right	-0.008656
661	2	23	trot-canter-type1	147	2.7832	right	-0.009729
662	2	23	trot-canter-type2	148	20.6024	right	-0.008292
663	2	23	trot-walk-type1	150	6.7336	right	-0.009369
664	2	23	trot-walk-type1	152	4.3057	right	-0.009587
665	2	23	trot-walk-type1	154	6.4227	right	-0.009396
666	2	23	trot-canter-type1	157	15.5251	right	-0.008656
667	2	23	trot-canter-type1	159	2.7832	right	-0.009729
668	2	23	trot-canter-type2	160	20.6024	right	-0.008292
669	2	23	trot-walk-type1	162	6.7336	right	-0.009369
670	2	23	trot-walk-type1	165	-7.5619	right	-0.010818
671	2	23	trot-walk-type1	167	12.5409	right	-0.008886
672	2	23	trot-walk-type1	169	9.1943	right	-0.009158
673	2	23	trot-walk-type1	171	7.6562	right	-0.009289
674	2	23	trot-walk-type1	173	11.927	right	-0.008934
675	2	23	trot-walk-type1	175	15.1319	right	-0.008686
676	2	23	trot-walk-type1	177	-8.1728	right	-0.01089
677	2	23	trot-walk-type1	179	7.6977	right	-0.009285
678	2	23	trot-canter-type2	182	-6.2724	right	-0.010669
679	2	23	trot-walk-type1	187	12.3595	right	-0.0089
680	2	23	trot-walk-type1	189	15.042	right	-0.008692
681	4	41	trot-walk-type1	192	22.768	right	-0.008145
682	4	41	trot-walk-type1	194	7.578	right	-0.009296
683	4	41	trot-walk-type1	196	-1.782	right	-0.010181
684	4	41	trot-walk-type1	198	1.668	right	-0.009836
685	4	41	trot-canter-type1	200	2.413	right	-0.009764
686	4	41	trot-walk-type1	202	2.87	right	-0.009721
687	4	41	trot-walk-type1	203	10.024	right	-0.009089
688	4	41	trot-walk-type1	205	-5.852	right	-0.010622
689	4	41	trot-walk-type1	207	-2.979	right	-0.010307
690	4	41	trot-canter-type1	209	-6.403	right	-0.010684
691	4	41	trot-walk-type1	211	0.606	right	-0.00994
692	4	41	trot-walk-type1	213	13.212	right	-0.008833
693	4	41	trot-walk-type1	215	11.208	right	-0.008992
694	4	41	trot-walk-type1	217	15.533	right	-0.008656
695	4	41	trot-walk-type1	219	15.084	right	-0.008689
696	4	42	trot-walk-type1	221	-8.6014	right	-0.010941
697	4	42	trot-walk-type1	223	2.0154	right	-0.009802
698	4	42	trot-walk-type2	225	2.5786	right	-0.009749
699	4	42	trot-walk-type2	227	0.3044	right	-0.00997
700	4	42	trot-canter-type2	228	0.1205	right	-0.009988
701	4	42	trot-walk-type1	230	16.9974	right	-0.008547
702	4	42	trot-canter-type2	233	-1.2807	right	-0.01013
703	4	42	trot-walk-type1	235	19.578	right	-0.008363
704	4	42	trot-walk-type1	237	20.4843	right	-0.0083
705	4	42	trot-walk-type2	240	-2.2094	right	-0.010226
706	4	42	trot-walk-type1	243	4.3939	right	-0.009579
707	4	42	trot-canter-type1	246	12.5075	right	-0.008888
708	4	42	trot-walk-type1	248	7.2139	right	-0.009327
709	4	42	trot-walk-type1	250	0.8928	right	-0.009912
710	4	42	trot-walk-type1	252	0.859	right	-0.009915
711	4	42	trot-walk-type1	255	15.4417	right	-0.008662
712	4	42	trot-walk-type1	257	-11.1172	right	-0.011251
713	4	42	trot-walk-type1	260	39.0012	right	-0.007194
714	4	42	trot-walk-type1	262	38.9092	right	-0.007199
715	4	42	trot-walk-type2	265	-7.1186	right	-0.010766
716	4	43	trot-walk-type1	267	-6.933	right	-0.010745
717	4	43	trot-walk-type1	269	4.151	right	-0.009601
718	4	43	trot-walk-type1	271	-11.379	right	-0.011284
719	4	43	trot-walk-type1	273	-13.323	right	-0.011537
720	4	43	trot-walk-type1	276	-1.898	right	-0.010193
721	4	43	trot-walk-type1	279	-0.88	right	-0.010089
722	4	43	trot-canter-type1	281	14.429	right	-0.008739
723	4	43	trot-canter-type2	283	13.795	right	-0.008788
724	4	43	trot-canter-type1	285	8.664	right	-0.009203
725	4	43	trot-walk-type1	286	7.33	right	-0.009317
726	4	43	trot-walk-type2	289	0.828	right	-0.009918
727	4	43	trot-walk-type1	291	5.352	right	-0.009492
728	4	43	trot-walk-type1	293	25.282	right	-0.007982
729	4	43	trot-walk-type1	295	-6.478	right	-0.010693
730	4	43	trot-walk-type1	297	4.245	right	-0.009593
731	6	61	trot-walk-type1	299	13.074	right	-0.008844
732	6	61	trot-walk-type1	301	8.9171	right	-0.009181
733	6	61	trot-walk-type1	306	28.6367	right	-0.007774
734	6	61	trot-walk-type1	308	-9.3472	right	-0.011031
735	6	62	trot-walk-type1	310	2.518	right	-0.009754
736	6	62	trot-walk-type1	313	35.958	right	-0.007355
737	6	62	trot-walk-type1	315	58.611	right	-0.006305
738	6	62	trot-walk-type1	318	62.522	right	-0.006153
739	6	62	trot-canter-type2	321	-12.9621	right	-0.011489
740	6	62	trot-walk-type1	324	38.213	right	-0.007235
741	6	62	trot-walk-type1	326	25.427	right	-0.007973
742	6	62	trot-walk-type1	328	1.675	right	-0.009835
743	6	62	trot-walk-type1	330	2.978	right	-0.009711
744	6	63	trot-walk-type1	332	11.2651	right	-0.008988
745	6	63	trot-walk-type1	337	37.3257	right	-0.007282
746	6	63	trot-walk-type1	342	40.6437	right	-0.00711
747	6	63	trot-walk-type1	344	31.8787	right	-0.007583
748	6	63	trot-walk-type1	346	11.7494	right	-0.008949
749	7	71	trot-walk-type1	348	36.2691	right	-0.007338
750	7	71	trot-walk-type1	350	16.4567	right	-0.008587
751	7	71	trot-walk-type1	352	18.0836	right	-0.008469
752	7	71	trot-canter-type1	354	-6.3571	right	-0.010679
753	7	71	trot-canter-type1	356	-2.0558	right	-0.01021
754	7	72	trot-walk-type1	375	7.9269	right	-0.009266
755	7	72	trot-canter-type1	377	-6.4173	right	-0.010686
756	7	72	trot-canter-type1	379	14.0526	right	-0.008768
757	7	72	trot-canter-type1	381	0.3265	right	-0.009967
758	7	72	trot-walk-type1	383	-11.9999	right	-0.011364
759	7	72	trot-canter-type1	384	2.1385	right	-0.009791
760	7	72	trot-walk-type1	386	61.704	right	-0.006184
761	7	72	trot-canter-type1	387	26.3049	right	-0.007917
762	7	72	trot-canter-type1	390	33.9612	right	-0.007465
763	7	72	trot-canter-type1	392	46.8861	right	-0.006808
764	7	72	trot-canter-type1	394	18.4048	right	-0.008446
765	7	72	trot-canter-type1	396	88.4031	right	-0.005308
766	7	72	trot-walk-type1	397	89.1515	right	-0.005287
767	7	72	trot-walk-type1	400	-10.2108	right	-0.011137
768	7	73	trot-canter-type1	402	0.5578	right	-0.009945
769	7	73	trot-walk-type1	404	-8.9959	right	-0.010989
770	7	73	trot-canter-type1	406	-2.7128	right	-0.010279
771	7	73	trot-canter-type1	408	0.4423	right	-0.009956
772	7	73	trot-canter-type1	410	1.2227	right	-0.009879
773	7	73	trot-canter-type2	411	-2.2986	right	-0.010235
774	7	73	trot-canter-type1	413	8.3678	right	-0.009228
775	7	73	trot-canter-type1	416	-4.448	right	-0.010466
776	7	73	trot-canter-type1	417	-1.474	right	-0.01015
777	7	73	trot-canter-type1	419	20.9024	right	-0.008271
778	7	73	trot-canter-type1	420	3.414	right	-0.00967
779	7	73	trot-canter-type1	422	4.6865	right	-0.009552
780	7	73	trot-canter-type1	424	4.7837	right	-0.009543
781	8	81	trot-canter-type1	427	-13.665	right	-0.011583
782	8	81	trot-walk-type1	429	-2.5358	right	-0.01026
783	8	81	trot-canter-type2	431	-7.6421	right	-0.010827
784	8	81	trot-walk-type1	433	18.1459	right	-0.008464
785	8	81	trot-walk-type1	435	-5.2236	right	-0.010551
786	8	81	trot-canter-type2	437	-15.6992	right	-0.011862
787	8	81	trot-walk-type1	441	46.4592	right	-0.006828
788	8	81	trot-walk-type1	443	18.7021	right	-0.008424
789	8	81	trot-walk-type1	445	-3.6994	right	-0.010384
790	8	81	trot-canter-type1	447	22.4082	right	-0.008169
791	8	81	trot-walk-type1	453	38.7384	right	-0.007208
792	8	82	trot-walk-type1	455	-7.4861	right	-0.010809
793	8	82	trot-canter-type2	457	-7.0854	right	-0.010763
794	8	82	trot-canter-type1	459	-6.4494	right	-0.010689
795	8	82	trot-walk-type1	461	3.8054	right	-0.009633
796	8	82	trot-walk-type1	463	-6.81	right	-0.010731
797	8	82	trot-walk-type1	465	-6.6774	right	-0.010716
798	8	82	trot-walk-type1	467	-3.0381	right	-0.010313
799	8	82	trot-canter-type1	469	0.5629	right	-0.009944
800	8	82	trot-walk-type1	471	-1.6056	right	-0.010163
801	8	82	trot-walk-type1	473	-3.8869	right	-0.010404
802	8	82	trot-canter-type1	475	-3.5138	right	-0.010364
803	8	82	trot-canter-type2	478	-11.1631	right	-0.011257
804	8	82	trot-canter-type2	482	17.3422	right	-0.008522
805	8	82	trot-walk-type1	485	9.5176	right	-0.009131
806	8	83	trot-walk-type1	487	22.5818	right	-0.008158
807	8	83	trot-canter-type1	489	7.4729	right	-0.009305
808	8	83	trot-canter-type2	491	15.7445	right	-0.00864
809	8	83	trot-walk-type1	493	61.2491	right	-0.006202
810	8	83	trot-canter-type1	495	13.9816	right	-0.008773
811	8	83	trot-walk-type1	497	16.5258	right	-0.008582
812	8	83	trot-walk-type1	499	10.0112	right	-0.00909
813	8	83	trot-walk-type1	501	14.3367	right	-0.008746
814	8	83	trot-walk-type1	503	-3.3546	right	-0.010347
815	8	83	trot-walk-type2	505	-0.3913	right	-0.010039
816	8	83	trot-walk-type1	507	32.2031	right	-0.007564
817	8	83	trot-canter-type1	509	-6.5057	right	-0.010696
818	8	83	trot-canter-type1	511	2.1693	right	-0.009788
819	8	83	trot-walk-type1	513	15.7102	right	-0.008642
820	1	11	canter-trot-type1	2	-3.1758	right	-0.010328
821	1	11	canter-trot-type1	5	5.2874	right	-0.009498
822	1	11	canter-trot-type1	7	-0.1594	right	-0.010016
823	1	11	canter-trot-type1	10	0.1874	right	-0.009981
824	1	12	canter-trot-type2	21	17.3721	right	-0.00852
825	1	12	canter-trot-type2	23	30.1789	right	-0.007682
826	1	12	canter-trot-type1	24	28.7838	right	-0.007765
827	1	12	canter-trot-type1	28	16.8829	right	-0.008556
828	1	13	canter-trot-type2	44	16.2223	right	-0.008604
829	1	13	canter-trot-type2	47	-9.7284	right	-0.011078
830	1	13	canter-trot-type2	48	-5.7644	right	-0.010612
831	1	13	canter-trot-type1	51	10.9757	right	-0.009011
832	1	13	canter-trot-type1	53	-5.9139	right	-0.010629
833	2	21	canter-trot-other	59	9.85	right	-0.009103
834	2	21	canter-trot-type1	61	10.027	right	-0.009089
835	2	21	canter-trot-type1	63	8.133	right	-0.009248
836	2	21	canter-trot-type1	67	17.858	right	-0.008485
837	2	21	canter-trot-type1	70	-2.924	right	-0.010301
838	2	21	canter-trot-type1	72	8.958	right	-0.009178
839	2	21	canter-trot-type1	77	13.591	right	-0.008804
840	2	21	canter-trot-type1	79	12.489	right	-0.00889
841	2	21	canter-trot-type1	81	3.179	right	-0.009692
842	2	21	canter-trot-type1	83	0.592	right	-0.009941
843	2	21	canter-trot-type1	87	8.028	right	-0.009257
844	2	21	canter-trot-type1	91	7.522	right	-0.0093
845	2	21	canter-trot-type1	93	13.778	right	-0.008789
846	2	22	canter-trot-type1	115	3.6572	right	-0.009647
847	2	22	canter-trot-type1	119	10.932	right	-0.009015
848	4	41	canter-trot-type1	199	30.561	right	-0.007659
849	4	41	canter-trot-type1	201	27.779	right	-0.007826
850	4	41	canter-trot-type1	210	16.025	right	-0.008619
851	4	42	canter-trot-type2	229	16.9787	right	-0.008549
852	4	42	canter-trot-type2	232	9.2384	right	-0.009154
853	4	42	canter-trot-type1	234	13.9813	right	-0.008773
854	4	42	canter-trot-type2	239	17.8046	right	-0.008489
855	4	42	canter-trot-type1	242	27.9402	right	-0.007816
856	4	42	canter-trot-type1	244	8.5218	right	-0.009215
857	4	42	canter-trot-type1	245	15.7025	right	-0.008643
858	4	42	canter-trot-type1	247	4.733	right	-0.009548
859	4	42	canter-trot-type1	254	4.3759	right	-0.009581
860	4	42	canter-trot-type2	259	15.069	right	-0.00869
861	4	42	canter-trot-type1	264	12.6732	right	-0.008875
862	4	43	canter-trot-type1	278	5.504	right	-0.009478
863	4	43	canter-trot-type1	282	14.615	right	-0.008725
864	4	43	canter-trot-type1	284	6.903	right	-0.009354
865	4	43	canter-trot-type1	288	8.322	right	-0.009232
866	6	61	canter-walk-type1	303	18.6906	right	-0.008425
867	6	61	canter-trot-type2	305	31.7892	right	-0.007588
868	6	62	canter-trot-type1	312	32.814	right	-0.007529
869	6	62	canter-trot-type1	314	57.229	right	-0.00636
870	6	62	canter-trot-type2	317	36.397	right	-0.007332
871	6	62	canter-trot-type2	320	24.915	right	-0.008005
872	6	62	canter-trot-type1	322	67.166	right	-0.005982
873	6	62	canter-trot-type1	329	32.01	right	-0.007575
874	6	63	canter-walk-type2	334	-8.9232	right	-0.01098
875	6	63	canter-trot-type1	336	0.6827	right	-0.009932
876	6	63	canter-walk-type1	339	18.1223	right	-0.008466
877	6	63	canter-trot-type1	341	-30.4739	right	-0.014383
878	7	71	canter-trot-type1	355	18.0985	right	-0.008468
879	7	72	canter-trot-type1	378	23.8185	right	-0.008076
880	7	72	canter-trot-type1	380	30.2082	right	-0.00768
881	7	72	canter-trot-type1	382	-2.323	right	-0.010238
882	7	72	canter-trot-type1	385	56.4755	right	-0.006391
883	7	72	canter-walk-type1	388	44.6906	right	-0.006911
884	7	72	canter-trot-type2	391	40.0259	right	-0.007142
885	7	72	canter-trot-type1	393	31.9036	right	-0.007581
886	7	72	canter-trot-type2	395	85.1267	right	-0.005402
887	7	72	canter-trot-type2	399	-6.1886	right	-0.01066
888	7	73	canter-trot-type1	403	9.942	right	-0.009096
889	7	73	canter-trot-type1	407	8.1706	right	-0.009245
890	7	73	canter-trot-type1	409	0.9383	right	-0.009907
891	7	73	canter-trot-type1	412	55.3726	right	-0.006436
892	7	73	canter-trot-type1	414	58.6565	right	-0.006303
893	7	73	canter-trot-type1	418	20.5701	right	-0.008294
894	7	73	canter-trot-type1	421	15.6423	right	-0.008647
895	7	73	canter-trot-type1	423	25.9161	right	-0.007942
896	7	73	canter-trot-type1	425	10.2951	right	-0.009067
897	8	81	canter-trot-type1	428	1.1733	right	-0.009884
898	8	81	canter-trot-type1	432	5.8796	right	-0.009445
899	8	81	canter-walk-type1	438	-3.1034	right	-0.01032
900	8	81	canter-walk-type1	440	10.8451	right	-0.009022
901	8	81	canter-walk-type1	448	17.316	right	-0.008524
902	8	81	canter-walk-type1	450	26.2811	right	-0.007919
903	8	81	canter-trot-type1	452	25.0714	right	-0.007995
904	8	82	canter-trot-type1	458	-0.8372	right	-0.010084
905	8	82	canter-trot-type1	460	17.1473	right	-0.008536
906	8	82	canter-trot-type2	470	3.3113	right	-0.009679
907	8	82	canter-trot-type1	476	11.6192	right	-0.008959
908	8	82	canter-trot-type1	479	24.0968	right	-0.008058
909	8	82	canter-trot-type1	483	19.2309	right	-0.008387
910	8	83	canter-trot-type1	492	28.0948	right	-0.007807
911	8	83	canter-trot-type1	496	1.5664	right	-0.009846
912	8	83	canter-trot-type1	510	29.3591	right	-0.00773
913	8	83	canter-trot-type1	512	5.9901	right	-0.009435
