# Supplementary material for: Rein Tension in Transitions and Halts during Equestrian Dressage Training
Source: Animals (Basel). 2019 Sep 23;9(10):712. doi: 10.3390/ani9100712 (PMC6827353; doi:10.3390/ani9100712)
Supplement: Supplementary file 1 [file animals-09-00712-s001.zip › TableS3.xlsx]

## Sheet: Sheet1
Table S3.
Distributions of continuous rein tension (N) and angular (degrees) variables used in the study. The data in red are used in the modelling. Models A-D are described in the body of the manuscript.
						Percentile
Variable	Rein	N	Mean	SD	0.05	0.5	0.95
Duration (s)		496	0.517058	0.178774	0.351562	0.46875	0.914062
Percentage of session		496	67.8602	17.4204	37.0397	68.0055	94.4282
ROM nose angle during transition		496	20.7912	12.6977	5.9591	17.6163	45.3064
ROM nose angle 1s before transition		496	35.1813	16.4378	13.1434	32.1675	69.186
ROM nose angle 1s after transition		496	28.8948	14.8501	11.0925	24.8272	59.9706
Median rein tension during transition	Left (L)	427	23.6764	20.4982	4.61758	17.2266	65.2982
- model a	Right (R )	496	26.6207	21.4064	3.84539	20.494	73.287
Median rein tension 1s before transition	Left	427	23.2295	16.9149	5.92937	17.724	59.452
	Right	496	26.5824	18.9006	5.7248	21.2927	64.3714
Median rein tension 1s after transition	Left	427	22.0982	16.5274	5.38369	17.0151	53.1674
	Right	496	26.0276	18.4719	5.05918	21.1283	65.3861
Maximum rein tension during transition	Left	427	46.0965	30.9429	12.6825	36.4586	105.37
Minimum rein tension during transition	Left	427	11.5081	12.8477	1.19402	6.87688	39.401
Rein tension SD during transition	Left	427	10.6422	7.72525	2.58358	8.4859	24.8711
Maximum rein tension during transition	Right	475	49.9439	35.6544	13.8068	39.2878	123.35
Minimum rein tension during transition	Right	475	12.1945	13.5558	0.742247	7.6136	38.464
Rein tension SD during transition	Right	496	11.7054	8.8821	2.6465	9.17506	30.0732
Median rein tension during transition-model a	L&R	427	24.7382	20.1334	5.62839	17.9339	68.8123
Median rein tension before transition	L&R	427	24.4909	17.4116	7.14384	18.704	60.214
Median rein tension after transition	L&R	427	23.4652	16.2402	6.53519	18.9869	54.2963
Logarithm median rein tension during transition-model a	L&R	427	2.92716	0.757701	1.72782	2.8867	4.23138
Logarithm median rein tension during transition	Left	427	2.85421	0.801394	1.52987	2.84645	4.17896
Logarithm median rein tension during transition-model a	Right	496	2.96599	0.851589	1.34688	3.02013	4.29438
Model b data-raw	L&R	2769	24.8332	18.9926	5.23815	18.9892	62.3623
Model b data- 0.25 root transformation	L&R	2769	2.12303	0.400618	1.51285	2.0875	2.81016
Median rein tension walk for session	Left	18	7.63831	5.0653	1.03202	6.4706	16.6005
	Right	18	7.82298	5.81172	1.17515	6.14996	20.3731
Median rein tension trot for session	Left	18	17.0637	5.81247	8.2265	16.8047	32.3551
	Right	18	20.2064	7.45034	9.71296	18.7876	37.0842
Median rein tension left canter for session	Left	15	23.3525	8.74461	9.56724	22.78	44.6549
	Right	17	26.0572	11.9491	12.0091	22.0583	50.3639
Median rein tension right canter for session	Left	16	20.8167	8.2134	7.80251	19.4326	40.1418
	Right	18	29.584	10.656	16.1596	25.8564	46.8371
Difference session mean and before transition- model c	L&R	913	8.58501	14.4949	-7.64215	5.33515	36.2691
Model c data- reciprocal transform	L&R	913	-0.0093471	0.0010599	-0.0108274	-0.0094935	-0.0073384
Halts
Duration (s)		108	4.45522	7.0177	0.351562	2.95312	13.1484
Percentage of session		108	61.8381	23.548	25.1432	69.2009	96.9707
ROM nose angle during halt		108	22.9217	15.2065	5.63788	20.7908	55.8368
ROM nose angle 1s before halt		108	34.1524	17.668	12.0799	29.9902	63.9194
Median rein tension during halt	Left	100	11.3859	9.3118	1.31498	9.19839	34.8336
	Right	108	10.5614	7.20832	1.32886	9.23502	25.438
Median rein tension 1s before halt	Left	100	12.7542	9.62836	1.47	10.4649	34.8336
	Right	108	12.909	9.2063	1.43987	10.5636	30.5153
Maximum rein tension during halt	Left	100	28.3501	19.7696	6.39047	21.8527	66.4971
Minimum rein tension during halt	Left	100	4.19391	5.31674	-0.0587762	3.01615	12.79	minimum <0 because of a slightly wandering baseline (tension should not have been below 0)
Rein tension SD during halt	Left	100	5.9896	5.08508	0.93045	4.3097	15.5928
Maximum rein tension during halt	Right	100	28.4525	19.6972	7.37607	21.8263	67.2866
Minimum rein tension during halt	Right	100	3.70025	3.53459	-0.0713986	2.72833	10.9793	minimum <0 because of a slightly wandering baseline (tension should not have been below 0)
Rein tension SD during halt	Right	108	5.84071	4.32744	1.06777	4.53008	13.9586
Median rein tension during halt	L&R	100	10.9106	7.68594	1.52775	9.36752	28.3992
Median rein tension before halt	L&R	100	12.7616	8.95336	1.77317	10.2242	31.2471
Logarithm median rein tension during halt	L&R	100	2.10748	0.833279	0.423324	2.23724	3.34633
Logarithm median rein tension during halt	Left	100	2.09029	0.896455	0.273799	2.21901	3.55057
Logarithm median rein tension during halt	Right	106	2.08997	0.93784	0.587599	2.24266	3.23624
Model c data-raw	L&R	416	11.8962	8.88935	1.42769	9.6283	30.8647
Model c data- 0.25 root transformation	L&R	416	1.86016	0.301224	1.36066	1.84663	2.39432
ROM- range of motion, SD- standard deviation. L&R- average of left and right data
